# Supplementary material for: Water-deficit responsive microRNAs in the primary root growth zone of maize
Source: BMC Plant Biol. 2019 Oct 24;19:447. doi: 10.1186/s12870-019-2037-y (PMC6814125; doi:10.1186/s12870-019-2037-y)
Supplement: Supplementary file 1 — Additional file 1: Table S1. List of miRNA SLRT-qPCR primers. The first column is the primer identifier and indicates the amplified miRNA (with the exception of the last primer which is the universal reverse primer). The second and third columns list the miRNA-specific forward primer sequence and the stem loop primer, respectively. [file 12870_2019_2037_MOESM1_ESM.xlsx]

## Sheet: S1 SLRT-qPCR primers
Table S1. List of miRNA SLRT-qPCR primers. The first column is the primer identifier and indicates the amplified miRNA (with the exception of the last primer which is the universal reverse primer). The second and third columns list the miRNA-specific forward primer sequence and the stem loop primer, respectively.
Mature miRNA Sequence Name	qPCR-forward	FS-cDNA-primer
zma-MIR156a/b/c/d/e/f/g/h/i/l-5p	CTGGTCTGACAGAAGAGAGT	GTCGTATCCAGTGCAGGGTCCGAGGTATTCGCACTGGATACGACGTGCTC
zma-MIR168a/b-5p	CGACTGTCGCTTGGTGCAGAT	GTCGTATCCAGTGCAGGGTCCGAGGTATTCGCACTGGATACGACGTCCCG
zma-MIR319a/b/c/d-3p	GACGCCTTGGACTGAAGGGT	GTCGTATCCAGTGCAGGGTCCGAGGTATTCGCACTGGATACGACGGGAGC
zma-MIR390a/b-5p	GTCGTCAAGCTCAGGAGGGAT	GTCGTATCCAGTGCAGGGTCCGAGGTATTCGCACTGGATACGACGGCGCT
zma-MIR393a/c-5p	GCCGCGTCCAAAGGGATCGCAT	GTCGTATCCAGTGCAGGGTCCGAGGTATTCGCACTGGATACGACAGATCA
zma-MIR396c/d	CGCCGGTTCCACAGGCTTTCT	GTCGTATCCAGTGCAGGGTCCGAGGTATTCGCACTGGATACGACAGTTCA
zma-MIR408b-3p, a	CTTCGTCTGCACTGCCTCTTC	GTCGTATCCAGTGCAGGGTCCGAGGTATTCGCACTGGATACGACGCCAGG
Universa- reverse primer	GTGCAGGGTCCGAGGT
