# Supplementary material for: Water-deficit responsive microRNAs in the primary root growth zone of maize
Source: BMC Plant Biol. 2019 Oct 24;19:447. doi: 10.1186/s12870-019-2037-y (PMC6814125; doi:10.1186/s12870-019-2037-y)
Supplement: Supplementary file 2 — Additional file 2: Table S2. List of RT-qPCR primer sequences used to validate the relative abundances of miRNA-regulated gene transcripts measured by RNA-seq. [file 12870_2019_2037_MOESM2_ESM.xlsx]

## Sheet: S2 miRNA target RT-qPCR primers
Table S2. List of RT-qPCR primer sequences used to validate the relative abundances of miRNA-regulated gene transcripts measured by RNA-seq.
Primer ID	Primer Sequence
GRMZM2G023847_T01-F1	TGCCAGGACCAGGATAGA
GRMZM2G023847_T01-R1	CGCCGTCGTCAGAATGAA
GRMZM2G033612_T02-F1	TCAACAGAAACCGTCACCG
GRMZM2G033612_T02-R1	CTTTTGCCTTCTTCAAGCTACC
GRMZM2G040349_T02-F1	CTGTGGCAACTCATCCTTGG
GRMZM2G040349_T02-R1	ACAGTTCTCAGGTACAGCAAC
GRMZM2G058522_T05-F1	GTCGCCTGAGATCACATAAACA
GRMZM2G058522_T05-R1	CAGGATTGTAGTGTGGTCCATC
GRMZM2G078274_T03-F1	AGTTGGACGACCCTGATAGA
GRMZM2G078274_T03-R1	GTAGTGATGGTTTCTTACTCCCA
GRMZM2G145112_T02-F1	GTTCATCGACTCCTTCTCTACC
GRMZM2G145112_T02-R1	CTTGACCTGGACATGCTTCTT
GRMZM2G165488_T04-F1	CTGGTTGTCTGTAGGCAAATCA
GRMZM2G165488_T04-R1	CCCCTGTAAGTAACCCAAGC
GRMZM2G169890_T04-F1	CCCAGTCTCGGAAGAGAAC
GRMZM2G169890_T04-R1	CAACAGCCTTCACCATTGTT
GRMZM2G380515_T03-F1	CTAGTAACAGGTTGGGATGACC
GRMZM2G380515_T03-R1	AGTCTTCCAGTGGGCAAATAA
miR399 mimic-F1	CGCCGAGTTTTACCTCTCTAC
miR399 mimic-R1	CCAACAGACAGACCCAGATAG
