# Supplementary material for: Water-deficit responsive microRNAs in the primary root growth zone of maize
Source: BMC Plant Biol. 2019 Oct 24;19:447. doi: 10.1186/s12870-019-2037-y (PMC6814125; doi:10.1186/s12870-019-2037-y)
Supplement: Supplementary file 3 — Additional file 3: Table S3. Summary statistics of results of high-throughput sequencing of small RNA libraries. [file 12870_2019_2037_MOESM3_ESM.xlsx]

## Sheet: S3 small RNA-seq summary stats
Table S3. Summary statistics of results of high-throughput sequencing of small RNA libraries.
category	16R1		16R2		16R3		16R4		3R1		3R2		3R3		3R4		WWR2		WWR3		WWR4		WWR5		Total
	reads	uniq_seq	reads	uniq_seq	reads	uniq_seq	reads	uniq_seq	reads	uniq_seq	reads	uniq_seq	reads	uniq_seq	reads	uniq_seq	reads	uniq_seq	reads	uniq_seq	reads	uniq_seq	reads	uniq_seq	reads	uniq_seq
ncRNA	2182834	73042	1617591	65832	2192778	74164	1751911	68893	1665248	75308	1967744	78784	1466702	67148	1393987	68436	1878320	79346	1335123	64269	1298831	67551	1202543	60898	48087716	292467
pre-miRBase	137143	804	128945	726	152153	777	118075	739	172031	849	236617	866	150032	757	182156	765	204238	895	162591	814	152039	770	142374	782	2529104	2902
mRNAs	419036	112651	375027	92385	460855	120154	347554	93842	469361	124110	572986	150925	402564	114942	412306	106548	596036	197017	398127	117526	344535	104402	362533	119209	9418637	1580318
repeats	1932051	103148	1414703	94969	1937163	111046	1560512	96517	1437816	119998	1671409	137029	1251923	104890	1150442	103069	1545502	118890	1117505	99002	1109970	97856	1007378	92350	41751387	614707
genome	3754574	704395	2956402	626048	3928144	774749	3050688	623393	3300014	833137	4067907	1009571	2885598	704012	2719561	686846	3724622	865321	2651550	660095	2442708	616815	2381347	621647	79809602	7214725
Total	4399786	861794	3501540	753370	4740264	932885	3589024	749928	3808016	981176	4990091	1195411	3385299	824283	3228729	818020	4444758	1050308	3159037	794828	2880139	746876	2823122	743923	135719247	17146670
