# Supplementary material for: Water-deficit responsive microRNAs in the primary root growth zone of maize
Source: BMC Plant Biol. 2019 Oct 24;19:447. doi: 10.1186/s12870-019-2037-y (PMC6814125; doi:10.1186/s12870-019-2037-y)
Supplement: Supplementary file 4 — Additional file 4: Table S4. Counts of miRNAs detected in the primary root elongation zone under well-watered (WW), and mild and severe water deficit conditions. There are four biological replicates per water potential condition. miRNA abundances in each library are represented in RPTM (reads per ten million). Log fold-change calculations, p-values, and FDRs were generated with EdgeR. Significant tests (FDR < 0.05) are highlighted in bright yellow. [file 12870_2019_2037_MOESM4_ESM.xlsx]

## Sheet: S4 miRNA counts
Table S4. Counts of miRNAs detected in the primary root elongation zone under well-watered (WW), and mild and severe water deficit conditions. There are four biological replicates per water potential condition. miRNA abundances in each library are represented in RPTM (reads per ten million). Log fold-change calculations, p-values, and FDRs were generated with EdgeR. Significant tests (FDR<0.05) a…
		Well-watered (-0.02 MPa)				Mild stress (-0.3 MPa)				Severe stress (-1.6 MPa)				(-0.02 MPa) vs. (-0.3 MPa)			(-0.02 MPa) vs. (-1.6 MPa)
miRNA ID	Sequence	WWR_LB2	WWR_LB3	WWR_LB4	WWR_LB5	3R_LB1	3R_LB2	3R_LB3	3R_LB4	16R_L1	16R_L2	16R_L3	16R_L4	EdgeR logFC	PValue	FDR	EdgeR logFC	PValue	FDR
zma-miR156a-3p	GCUCACUUCUCUCUCUGUCAGU	11	9	3	4	13	14	12	19	16	31	17	8	0.921631	0.116038	0.316413	1.44481	0.00895452	0.0302748
zma-miR156a-i, l-5p	UGACAGAAGAGAGUGAGCAC	1487	1671	1632	1672	1885	1585	1917	2091	1491	1922	1808	1658	0.229617	0.0132624	0.060104	0.326765	0.000432313	0.00242323
zma-miR156b-3p	GCUCACCCUCUAUCUGUCAGU	76	51	62	64	47	58	68	74	41	71	40	61	-0.0441805	0.868924	0.903048	-0.0693775	0.799051	0.869446
zma-miR156d, f, g-3p	GCUCACUUCUCUUUCUGUCAGC	85	63	42	46	50	40	74	43	64	83	51	59	-0.243735	0.38004	0.558266	0.265449	0.318441	0.493856
zma-miR156e-3p	GCUCACUGCUCUCUCUGUCAUC	56	38	35	57	34	40	53	31	25	31	27	31	-0.219214	0.458217	0.63791	-0.492642	0.113674	0.239729
zma-miR156h-3p	GCUCACUGCUCUUUCUGUCAUC	58	79	73	60	55	50	35	40	23	40	38	31	-0.522049	0.0569866	0.178502	-0.800212	0.00562789	0.020668
zma-miR156i-3p	GCUCACUGCUCUAUCUGUCAUC	9	0	3	4	0	4	3	3	0	0	0	0	-0.693208	0.45404	0.636253	-3.76917	0.00797399	0.0275532
zma-miR156k-3p	GCUCGCUUCUCUUUCUGUCAGC	2	13	7	4	3	6	3	3	2	3	2	0	-0.570157	0.491585	0.666927	-1.34019	0.159583	0.312832
zma-miR156k-5p	UGACAGAAGAGAGCGAGCAC	20	16	24	14	21	12	21	34	11	23	15	14	0.172687	0.687209	0.827804	-0.0500687	0.911498	0.947069
zma-miR156l-3p	GCUCACUGCUCUAUCUGUCACC	27	32	14	25	16	16	21	22	14	20	13	22	-0.412564	0.315156	0.512755	-0.333218	0.421067	0.586192
zma-miR159a, b, f, j, k-3p	UUUGGAUUGAAGGGAGCUCUG	3346	3378	3635	3489	3645	5735	3397	4330	3134	3441	3681	2820	0.344978	0.120781	0.318769	0.160367	0.446932	0.610234
zma-miR159a-5p	GAGCUCCUAUCAUUCCAAUGA	70	41	45	39	42	28	47	6	39	46	27	31	-0.661532	0.0310152	0.111907	-0.287597	0.332795	0.493856
zma-miR159c, d-3p	CUUGGAUUGAAGGGAGCUCCU	898	1000	1101	1038	1297	1208	1309	991	795	845	930	978	0.294256	0.00807869	0.0441221	0.0549222	0.62332	0.76744
zma-miR159c, d-5p	GAGCUCCCUUCGAUCCAAUCC	27	41	21	18	34	38	38	37	18	29	23	17	0.469869	0.167395	0.349561	-0.0926853	0.803911	0.869446
zma-miR160a-3p	GCGUGCAAGGGGCCAAGCAUG	18	3	7	28	8	16	12	6	9	6	2	0	-0.33668	0.548172	0.711271	-1.42797	0.0351019	0.0946419
zma-miR160a-e, g-5p	UGCCUGGCUCCCUGUAUGCCA	13	13	38	18	26	36	27	22	20	11	23	17	0.551263	0.157976	0.336489	0.140027	0.739287	0.842076
zma-miR160b, g-3p	GCGUGCAAGGAGCCAAGCAUG	4	3	10	4	11	8	6	6	7	9	13	6	0.55613	0.463389	0.640921	0.897812	0.221752	0.366149
zma-miR160f-5p	UGCCUGGCUCCCUGUAUGCCG	0	0	3	0	3	2	3	0	2	0	2	0	1.07599	0.407559	0.586555	0.70068	0.611203	0.763403
zma-miR164a-d, g-5p	UGGAGAAGCAGGGCACGUGCA	2	6	7	4	5	0	3	6	2	14	4	8	-0.412856	0.654771	0.80652	0.774342	0.327543	0.493856
zma-miR164f-5p	UGGAGAAGCAGGGCACGUGCU	0	3	3	7	3	6	0	9	0	9	2	8	0.557312	0.548332	0.711271	0.688806	0.459195	0.619042
zma-miR166a-3p	UCGGACCAGGCUUCAUUCCCC	313450	360388	352629	343981	330064	332593	323700	437088	222704	272440	228770	225716	0.0700318	0.317764	0.512755	-0.296191	2.52576e-05	0.000192796
zma-miR166a-5p	GGAAUGUUGUCUGGCUCGGGG	160	136	174	124	142	124	77	139	59	83	61	72	-0.280853	0.218492	0.429989	-0.894966	0.000269632	0.0016409
zma-miR166b, d-5p	GGAAUGUUGUCUGGUUCAAGG	553	421	538	503	654	509	626	777	420	585	390	387	0.352154	0.014479	0.0620656	0.0447457	0.75937	0.842426
zma-miR166b-i-3p	UCGGACCAGGCUUCAUUCCC	3316	3409	3535	4013	3361	3082	3276	4689	3068	3353	2844	3051	0.0266344	0.730449	0.854866	0.0238612	0.757813	0.842426
zma-miR166c-5p, e	GGAAUGUUGUCUGGCUCGAGG	187	142	142	213	113	138	139	192	86	111	93	61	-0.225783	0.306164	0.51221	-0.721221	0.00199255	0.00943142
zma-miR166g-5p	GGAAUGUUGUCUGGUUGGAGA	11	9	17	25	18	12	3	19	11	6	8	8	-0.18961	0.716007	0.842594	-0.557912	0.321104	0.493856
zma-miR166h-5p, f	GGAAUGACGUCCGGUCCGAAC	2	3	3	4	8	2	3	0	5	0	0	3	0.119983	0.901551	0.91443	-0.414089	0.699004	0.830859
zma-miR166j, k, n-3p	UCGGACCAGGCUUCAAUCCCU	0	3	0	0	5	4	3	6	0	0	0	6	2.16676	0.0604007	0.186454	0.703757	0.61544	0.763403
zma-miR166l, m-3p	UCGGACCAGGCUUCAUUCCUC	1199	1203	1389	1732	1255	1052	1155	1651	1271	1231	1042	1279	-0.0918107	0.370644	0.552078	0.0470896	0.645912	0.786168
zma-miR167a-d-5p	UGAAGCUGCCAGCAUGAUCUA	54	47	45	57	55	56	62	74	57	86	65	72	74	1.03032	0.310212	0.66977	0.0140291	0.0446001
zma-miR167b-3p	GAUCAUGCUGUGACAGUUUCACU	58	32	42	50	66	56	62	59	39	37	55	53	0.407999	0.146292	0.331492	0.228442	0.431837	0.597281
zma-miR167c-3p	GAUCAUGCUGUGGCAGCCUCACU	4	13	3	0	5	6	3	6	0	0	0	0	0.00136976	0.998436	0.998436	-3.98541	0.00486242	0.0184945
zma-miR167e-3p	GAUCAUGCUGUGCAGUUUCAUC	29	16	31	32	47	42	27	28	55	46	25	42	0.465191	0.163208	0.344192	0.837196	0.00971068	0.0323184
zma-miR167e-j-5p	UGAAGCUGCCAGCAUGAUCUG	301	342	413	365	433	487	558	728	609	760	736	772	0.652706	9.64728e-06	0.000167618	1.25861	1.05346e-17	2.49319e-16
zma-miR168a, b-5p	UCGCUUGGUGCAGAUCGGGAC	13850	16666	18499	15044	10654	18623	11435	10236	9450	10487	11137	11101	-0.274247	0.282406	0.493053	-0.365083	0.162771	0.312832
zma-miR168a-3p	CCCGCCUUGCACCAAGUGAA	218	123	97	152	66	82	86	65	105	106	95	111	-0.984777	4.94117e-05	0.000584705	-0.318059	0.166833	0.312832
zma-miR168b-3p	CCCGCCUUGCAUCAAGUGAA	252	130	132	138	79	68	89	53	50	66	34	84	-1.18799	9.02172e-07	2.40203e-05	-1.33639	8.62504e-08	8.35061e-07
zma-miR169a, b-5p	CAGCCAAGGAUGACUUGCCGA	9	9	17	4	3	4	6	3	7	0	0	3	-1.23089	0.105483	0.295631	-1.64202	0.0478148	0.118425
zma-miR169c, r-5p	CAGCCAAGGAUGACUUGCCGG	7	9	24	7	3	6	15	12	9	6	2	14	-0.380863	0.542865	0.711271	-0.367782	0.564195	0.736731
zma-miR169c-3p	GGCAAGUCUGUCCUUGGCUACA	142	101	156	181	92	76	71	84	66	106	57	67	-0.807258	0.000821599	0.0064815	-0.749531	0.00206296	0.00955239
zma-miR169f-5p, g, h	UAGCCAAGGAUGACUUGCCUA	31	28	35	57	24	16	9	31	18	14	13	11	-0.887696	0.0160957	0.0638517	-1.13288	0.00371394	0.0149258
zma-miR169i-k-3p, h	GGCAGUCUCCUUGGCUAG	27	28	21	28	8	18	24	9	5	26	17	11	-0.776763	0.0693775	0.208133	-0.644709	0.13235	0.268481
zma-miR169i-k-5p	UAGCCAAGGAUGACUUGCCUG	90	76	111	120	71	50	59	111	59	94	63	95	-0.448541	0.0786739	0.227101	-0.128636	0.607029	0.763403
zma-miR169o-3p	GGCAGGUCUUCUUGGCUAGC	2	3	0	4	3	2	3	0	0	0	0	0	-0.16012	0.883775	0.906961	-2.87838	0.0551131	0.134932
zma-miR169o-5p	UAGCCAAGAAUGACUUGCCUA	2	3	10	11	5	6	6	19	5	3	8	8	0.484907	0.504367	0.679938	0.247123	0.746975	0.842426
zma-miR169p-5p	UAGCCAAGGAUGACUUGCCGG	0	9	7	0	5	2	3	3	2	0	0	3	-0.17599	0.850102	0.903048	-1.19688	0.277802	0.444901
zma-miR169r-3p	GGCAAGUUGUCCUUGGCUACA	4	6	0	7	0	0	0	0	2	0	0	0	-3.77644	0.0055056	0.0335055	-2.17338	0.0618631	0.143226
zma-miR171d, e, i, j-3p	UGAUUGAGCCGUGCCAAUAUC	2	19	0	11	18	4	0	12	14	9	19	11	0.176214	0.795061	0.899356	1.03852	0.0882124	0.191727
zma-miR319a-d-3p	UUGGACUGAAGGGUGCUCCC	5080	5210	5972	4920	3955	3519	3964	4135	2443	2542	2257	2747	-0.421874	2.12888e-08	7.55751e-07	-0.854953	1.13472e-28	6.04236e-27
zma-miR319b, d-5p	AGAGCGUCCUUCAGUCCACUC	441	361	465	429	428	291	316	431	152	251	200	212	-0.202915	0.225635	0.436911	-0.831904	2.14185e-06	1.75467e-05
zma-miR390a, b-3p	CGCUAUCUAUCCUGAGCUCCA	31	32	31	50	42	16	32	34	16	14	11	8	-0.209985	0.535069	0.707887	-1.26894	0.00157433	0.00779845
zma-miR390a, b-5p	AAGCUCAGGAGGGAUAGCGCC	571	826	944	786	783	764	674	598	309	274	251	287	-0.098858	0.469108	0.644645	-1.23216	3.41118e-17	6.05485e-16
zma-miR393a, c-5p	UCCAAAGGGAUCGCAUUGAUCU	67	57	73	35	60	38	97	56	193	257	148	270	0.0741455	0.79802	0.899356	2.07128	5.79044e-17	9.48742e-16
zma-miR393a-3p	AUCAGUGCAAUCCCUUUGGAAU	0	0	3	4	3	6	6	0	0	0	2	0	1.21122	0.251727	0.449302	-0.788179	0.57163	0.736731
zma-miR393b-3p	AUCAAUGCGAUCCUUUUGGAGG	79	120	94	74	108	98	157	164	355	331	316	376	0.515617	0.0274327	0.102512	2.13622	2.70228e-23	9.59311e-22
zma-miR393b-5p	UCCAAAGGGAUCGCAUUGAUCC	67	57	73	35	60	38	97	53	186	257	141	265	0.0585417	0.840057	0.903048	2.03812	1.93085e-16	2.41924e-15
zma-miR393c-3p	GUCAGUGCAAUCCCUUUGGAAU	0	0	3	4	3	6	6	0	0	0	2	0	1.21122	0.251727	0.449302	-0.788179	0.57163	0.736731
zma-miR394a, b-5p	UUGGCAUUCUGUCCACCUCC	13	22	24	25	18	22	9	9	18	14	11	11	-0.36353	0.423572	0.59948	-0.349793	0.44987	0.610333
zma-miR395a, b, d-j, n, o, p-3p	GUGAAGUGUUUGGGGGAACUC	0	3	3	14	0	0	0	6	2	0	2	0	-1.54387	0.140376	0.331492	-1.44084	0.173306	0.312832
zma-miR396a, b-3p	GUUCAAUAAAGCUGUGGGAAA	112	114	108	78	105	94	86	108	30	71	46	61	-0.063452	0.792843	0.899356	-0.796919	0.00260518	0.0108805
zma-miR396a, b-5p	UUCCACAGCUUUCUUGAACUG	144	127	139	166	171	124	118	139	70	91	82	125	-0.0352524	0.876454	0.906236	-0.42187	0.0756149	0.166041
zma-miR396c, d	UUCCACAGGCUUUCUUGAACUG	5661	6128	6194	6514	4653	4128	4336	4869	2446	3064	2597	3271	-0.421696	7.2151e-09	3.1774e-07	-0.876942	6.69054e-32	4.78077e-30
zma-miR396e, f-5p	UUCCACAGCUUUCUUGAACUU	16	25	24	21	29	18	3	9	5	9	6	17	-0.413931	0.363877	0.549774	-1.03123	0.0438836	0.111276
zma-miR398a, b-3p	UGUGUUCUCAGGUCGCCCCCG	34	13	38	25	8	18	27	25	5	11	15	22	-0.521443	0.191102	0.387664	-0.848943	0.0470475	0.117896
zma-miR398b-5p	GGGGCGGACUGGGAACACAUG	58	73	69	106	55	38	62	59	25	31	59	42	-0.491468	0.0654372	0.199116	-0.669699	0.015421	0.0479178
zma-miR399a, c, h-3p	UGCCAAAGGAGAAUUGCCCUG	34	32	17	18	26	40	27	22	5	9	8	17	0.204106	0.575826	0.738861	-1.24034	0.00706621	0.0255102
zma-miR399e, i, j-3p	UGCCAAAGGAGAGUUGCCCUG	13	9	7	4	108	80	100	99	23	17	17	59	3.3866	1.13579e-20	2.41924e-18	1.82167	3.81406e-05	0.000270798
zma-miR399j-5p	AGGCAGCUCUCCUCUGGCAGG	0	0	0	0	5	4	6	0	0	0	2	3	3.60437	0.0117193	0.0567318	2.34437	0.12986	0.265964
zma-miR408b-3p, a	CUGCACUGCCUCUUCCCUGGC	405	313	486	418	202	206	186	254	75	109	135	142	-0.909833	8.62261e-07	2.40203e-05	-1.57539	1.72604e-15	2.04248e-14
zma-miR408b-5p	CAGGGACGAGGCAGAGCAUGG	7	9	7	25	5	0	6	19	11	14	23	8	-0.740371	0.253128	0.449302	0.600679	0.265974	0.429185
zma-miR444a, b	UGCAGUUGUUGUCUCAAGCUU	36	35	35	53	71	46	32	84	50	109	63	86	0.563828	0.0568525	0.178502	1.16524	3.54503e-05	0.000260376
zma-miR528a, b-5p	UGGAAGGGGCAUGCAGAGGAG	9	22	10	28	8	0	18	6	9	11	21	20	-1.14704	0.0452357	0.148234	0.119548	0.804135	0.869446
zma-miR529-5p	AGAAGAGAGAGAGUACAGCCU	108	149	111	244	144	166	189	177	120	149	148	145	0.202143	0.350721	0.545282	0.14246	0.516432	0.68323
zma-miR827-3p	UUAGAUGACCAUCAGCAAACA	319	320	274	333	559	395	357	310	134	220	165	217	0.411278	0.0172696	0.0668805	-0.548514	0.00284376	0.0116485
zma-miR827-5p	UUUGUUGGUGGUCAUUUAACC	4	9	3	14	8	6	15	9	2	6	4	0	0.287375	0.674137	0.820521	-0.989954	0.241601	0.395854
zma-miR2118b	UUCCCGAUGCCUCCCAUUCCUA	2	6	3	4	0	0	3	0	5	0	2	0	-2.01917	0.0904518	0.256883	-0.707953	0.485948	0.650986
zma-miR5139	AAACCUGGCUCUGAUACCA	180	152	302	266	215	267	174	238	107	89	95	156	0.0574597	0.770419	0.891844	-0.759045	0.000347671	0.00205706
zma-miR8155	UAACCUGGCUCUGAUACCA	182	152	292	262	202	269	174	229	102	89	93	148	0.0442084	0.823013	0.903048	-0.791266	0.000211858	0.00136745
zma-miR8175	GAUCCCCGGCAACGGCGCCA	103	123	222	159	152	160	121	242	139	111	169	195	0.192188	0.374069	0.55331	0.287299	0.184972	0.325656
