# Supplementary material for: Water-deficit responsive microRNAs in the primary root growth zone of maize
Source: BMC Plant Biol. 2019 Oct 24;19:447. doi: 10.1186/s12870-019-2037-y (PMC6814125; doi:10.1186/s12870-019-2037-y)
Supplement: Supplementary file 5 — Additional file 5: Table S5. microRNA sequence variants (isomiRs) detected by small RNA-seq. The reference miRNA sequences are highlighted in gray. In the isomiR sequences, green indicates that the nucleotide in the isomiR is the next consecutive nucleotide in the miRNA stem loop sequence but is not in the mature miRNA reference sequence in miRBase, blue indicates that a nucleotide in the mature reference miRNA was not in the isomiR sequence, and red indicates a polymorphism in the isomiR sequence relative to the miRBase miRNA sequence. [file 12870_2019_2037_MOESM5_ESM.xlsx]

## Sheet: S5 isomiRs
Table S5. microRNA sequence variants (isomiRs) detected by small RNA-seq. The reference miRNA sequences are highlighted in gray. In the isomiR sequences, green indicates that the nucleotide in the isomiR is the next consecutive nucleotide in the miRNA stem loop sequence, but is not in the mature miRNA reference sequence in miRBase, blue indicates that a nucleotide in the mature reference miRNA wa…
miRNA ID	Sequence
zma-miR156a-i, l-5p	UGACAGAAGAGAGUGAGCAC
zma-isomiR156a-i, l-5p -1	GUUGACAGAAGAGAGUGAGCAC
zma-isomiR156a-i, l-5p -2	UUGACAGAAGAGAGUGAGCAC
zma-isomiR156a-i, l-5p -3	CUGACAGAAGAGAGUGAGCAC
zma-isomiR156a-i, l-5p -4	CUGACAGAAGAGAGUGAGCAC
zma-isomiR156a-i, l-5p -5	UGACAGAAGAGAGUGAGCACA
zma-isomiR156a-i, l-5p -6	UGACAGAAGAGAGUGAGCACU
zma-isomiR156a-i, l-5p -7	UGACAGAAGAGAGUGAGCAUA
zma-isomiR156a-i, l-5p -8	CGACAGAAGAGAGUGAGCAC
zma-miR156a-3p	GCUCACUUCUCUCUCUGUCAGU
zma-isomiR156a-3p	GCUCACUUCUCUCUCUGUCAGC
zma-miR159c, d-5p	GAGCUCCCUUCGAUCCAAUCC
zma-isomiR159c, d-5p-1	GAGCUCCCUUCGAUCCAAUCC
zma-miR159a, b, f, j, k-3p	UUUGGAUUGAAGGGAGCUCUG
zma-isomiR159a, b, f, j, k-3p-1	UUUGGAUUGAAGGGAGCUCUC
zma-isomiR159a, b, f, j, k-3p-2	UUUGGAUUGAAGGGAGCUCUA
zma-isomiR159a, b, f, j, k-3p-3	UUUGGAUUGAAGGGAGCUCUU
zma-miR159c, d-3p	CUUGGAUUGAAGGGAGCUCCU
zma-isomiR159a, b, f, j, k-3p-4 zma-isomiR159c, d-3p-1	CUUGGAUUGAAGGGAGCUCUA CUUGGAUUGAAGGGAGCUCUA
zma-isomiR159a, b, f, j, k-3p-5 zma-isomiR159c, d-3p-2	CUUGGAUUGAAGGGAGCUCUG CUUGGAUUGAAGGGAGCUCUU
zma-isomiR159c, d-3p-3	CUUGGAUUGAAGGGAGCUCCA
zma-isomiR159c, d-3p-4	UUUGGAUUGAAGGGAGCUCCU
zma-isomiR159c, d-3p-5	CUUGGAUUGAAGGGAGCUCCU
zma-isomiR159c, d-3p-6	CUUGGAUUGAAGGGAGCUCCC
zma-miR159e-3p	AUUGGUUUGAAGGGAGCUCCA
zma-isomiR159e-3p-1	AUUGGAUUGAAGGGAGCUCCA
zma-isomiR159e-3p-2 zma-isomiR159a, b, f, j, k-3p-4 zma-isomiR159c, d-3p-7	AUUGGAUUGAAGGGAGCUCCG AUUGGAUUGAAGGGAGCUCCG AUUGGAUUGAAGGGAGCUCCG
zma-isomiR159c, d-3p-8 zma-isomiR159e-3p-3	AUUGGAUUGAAGGGAGCUCCU AUUGGAUUGAAGGGAGCUCCU
zma-miR160a-e, g-5p	UGCCUGGCUCCCUGUAUGCCA
zma-miR160f-5p	UGCCUGGCUCCCUGUAUGCCG
zma-isomiR160a-e, g-5p-1 zma-isomiR160F-5p-1	UGCCUGGCUCCCUGUAUGCCA UGCCUGGCUCCCUGUAUGCCG
zma-isomiR160a-e, g-5p-2	UGCCUGGCUCCCUGUAUGCCAUC
zma-isomiR160a, b, g-5p-1 zma-isomiR160c-e-5p-1	UGCCUGGCUCCCUGUAUGCCAUU UGCCUGGCUCCCUGUAUGCCAUU
zma-miR162-3p	UCGAUAAACCUCUGCAUCCA
zma-isomiR162-3p-1	UCGAUAAACCUCUGCAUCCAG
zma-miR164a-d, g-5p	UGGAGAAGCAGGGCACGUGCA
zma-isomiR164a-d, g-5p-1	UGGAGAAGCAGGGCACGUGCAA
zma-miR166a-3p	UCGGACCAGGCUUCAUUCCCC
zma-miR166b-i-3p	UCGGACCAGGCUUCAUUCCC
zma-miR166j, k, n-3p	UCGGACCAGGCUUCAAUCCCU
zma-miR166l, m-3p	UCGGACCAGGCUUCAUUCCUC
zma-isomiR166a-i-3p-1	UCGGACCAGGCUUCAUCCCC
zma-isomiR166a-i-3p-2	UCGGACCAGGCUUCAUUCCCG
zma-isomiR166a-i-3p-3	UCGGACCAGGCUUCAUUCCCGU
zma-isomiR166a-i-3p-4	UCGGACCAGGCUUCAUUCCCU
zma-isomiR166a-i-3p-5	UCGGACCAGGCUUCAUUCCCUU
zma-isomiR166a-3p-1	UCGGACCAGGCUUCAUCCCCC
zma-isomiR166a-3p-2	UCGGACCAGGCUUCAUUCCCC
zma-isomiR166a-3p-3	UCGGACCAGGCUUCAUUCCCC
zma-isomiR166a-3p-4	UCGGACCAGGCUUCAUUCCCCC
zma-isomiR166a-3p-5	UUGGACCAGGCUUCAUUCCCC
zma-isomiR166a-3p-6	UCGGACCAGGCUUCAUUCCCC
zma-isomiR166b-i-3p-1	UCCGGACCAGGCUUCAUUCCC
zma-isomiR166b-i-3p-2	UCGGACCAGGCUUCAUUCCC
zma-isomiR166b-i-3p-3	UCUCGGACCAGGCUUCAUUCCC
zma-isomiR166b-i-3p-4	UCUCGGACCAGGCUUCAUUCCC
zma-isomiR166b-i-3p-5	CUCGGACCAGGCUUCAUUCCC
zma-isomiR166l, m-3p-1	UCGGACCAGGCUUCAUUCCUC
zma-isomiR166l, m-3p-2	UCGGACCAGGCUUCAUUCCUA
zma-isomiR166l, m-3p-3	UCGGACCAGGCUUCAUUCCUU
zma-isomiR166l, m-3p-4	UCGGACCAGGCUUCAUUCCUC
zma-miR167a-d-5p	UGAAGCUGCCAGCAUGAUCUA
zma-miR167e-j-5p	UGAAGCUGCCAGCAUGAUCUG
zma-isomiR167a-j-5p-1	UGAAGCUGCCAGCAUGAUCUU
zma-isomiR167a-j-5p-2	UGAAGCUGCCAGCAUGAUCUUA
zma-isomiR167a-j-5p-3	UGAAGCUGCCAGCAUGAUCUC
zma-isomiR167a-d-5p-1 zma-isomiR167e-j-5p-1	UGAAGCUGCCAGCAUGAUCUA UGAAGCUGCCAGCAUGAUCUG
zma-isomiR167a-d-5p-2	UGAAGCUGCCAGCAUGAUCUAA
zma-isomiR167e, f, j-5p-1	UGAAGCUGCCAGCAUGAUCUGA
zma-isomiR167e-j-5p-2	UGAAGCUGCCAGCAUGAUCUGC
zma-isomiR167g, h, i-5p-1	UGAAGCUGCCAGCAUGAUCUGG
zma-miR167g-3p	GGUCAUGCUGUAGUUUCAUC
zma-isomiR167g-3p-1	AGGUCAUGCUGUAGUUUCAUC
zma-miR167h, i-3p	GAUCAUGUUGCAGCUUCAC
zma-isomiR167h, i-3p-1	AGAUCAUGUUGCAGCUUCAC
zma-isomiR167h, i-3p-2	AGAUCAUGUUGCAGCUUCACU
zma-miR168a-3p	CCCGCCUUGCACCAAGUGAA
zma-isomiR168a-3p-1	CCCGCCUUGCACCAAGUGAAU
zma-isomiR168a-3p-2	GAUCCCGCCUUGCACCAAGUGAAU
zma-miR169a, b-5p	CAGCCAAGGAUGACUUGCCGA
zma-miR169c, r-5p	CAGCCAAGGAUGACUUGCCGG
zma-miR169f-h-5p	UAGCCAAGGAUGACUUGCCUA
zma-miR169i-k-5p	UAGCCAAGGAUGACUUGCCUG
zma-miR169p-5p	UAGCCAAGGAUGACUUGCCGG
zma-isomiR169a, b-5p-1 zma-isomiR169c, r-5p-1	UCAGCCAAGGAUGACUUGCCGA UCAGCCAAGGAUGACUUGCCGG
zma-isomiR169f-h-5p-1 zma-isomiR169i-k-5p-1	UGAGCCAAGGAUGACUUGCCUA UGAGCCAAGGAUGACUUGCCUG
zma-isomiR169f-h-5p-2	AAGCCAAGGAUGACUUGCCUA
zma-isomiR169i-k-5p-2	AAGCCAAGGAUGACUUGCCUG
zma-isomiR169a-c, r-5p-2	CAGCCAAGGAUGACUUGCCGU
zma-isomiR169a, b-5p-2 zma-isomiR169f-h-5p-3	CAGCCAAGGAUGACUUGCCUA CAGCCAAGGAUGACUUGCCUA
zma-isomiR169f-h-5p-4	UAGCCAAGGAUGACUUGCCCA
zma-isomiR169a-c, r-5p-3	UAGCCAAGGAUGACUUGCCCG
zma-isomiR169f-h-5p-3 zma-isomiR169i-k-5p-3 zma-isomiR169p-5p-1	UAGCCAAGGAUGACUUGCCUA UAGCCAAGGAUGACUUGCCUG UAGCCAAGGAUGACUUGCCGG
zma-isomiR169f-h-5p-3 zma-isomiR169i-k-5p-4	UAGCCAAGGAUGACUUGCCUA UAGCCAAGGAUGACUUGCCUG
zma-isomiR169i-k-5p-5	UAGCCAAGGAUGACUUGCCUGC
zma-isomiR169f-k-5p-1	UAGCCAAGGAUGACUUGCCUU
zma-isomiR169f-k-5p-2	UAGCCAAGGAUGACUUGCCUUU
zma-miR169h, i-k-3p	GGCAGUCUCCUUGGCUAG
zma-isomiR169h, i-k-3p-1	GGCAGUCUCCUUGGCUAGC
zma-miR169r-3p	GGCAAGUUGUCCUUGGCUACA
zma-isomiR169r-3p-1	GGCAAGUUGUCCUUGGCUACA
zma-miR171h, k-3p	GUGAGCCGAACCAAUAUCACU
zma-isomiR171h, k-3p	GUGAGCCGAACCAAUAUCACUC
zma-miR171l, m-3p	GGAUUGAGCCGCGUCAAUAUC
zma-isomiR171l, m-3p-1	GGAUUGAGCCGCGUCAAUAUCUCC
zma-miR172b-d-5p	CAGCACCAUCAAGAUUCACA
zma-isomiR172b-d-5p-1	GCAGCACCAUCAAGAUUCACA
zma-isomiR172b-d-5p-2	GCAGCACCAUCAAGAUUCACA
zma-miR172a-d-3p	AGAAUCUUGAUGAUGCUGCA
zma-isomiR172a-d-3p-1	AGAAUCCUGAUGAUGCUGCAA
zma-isomiR172a-d-3p-2	AGAAUCUUGAUGAUGCUGCAU
zma-isomiR172a-d-3p-3	AGAAUCCUGAUGAUGCUGCAC
zma-isomiR172a-d-3p-4	AGAAUCCUGAUGAUGCUGCAG
zma-isomiR172a-d-3p-6	UGAGAAUCUUGAUGAUGCUGCAU
zma-isomiR172a-d-3p-5	AGAAUCCUGAUGAUGCUGCAU
zma-miR319a-d-3p	UUGGACUGAAGGGUGCUCCC
zma-isomiR319a-d-3p-1	UUGGACUGAAGGGUGCUCCCU
zma-miR319b, d-5p	AGAGCGUCCUUCAGUCCACUC
zma-isomiR319b, d-5p-1	AGAGCUCUCUUCAGUCCACUC
zma-miR390a, b-5p	AAGCUCAGGAGGGAUAGCGCC
zma-isomiR390a, b-5p-1	AAGCUCAGGAGGGAUAGCGUC
zma-isomiR390a, b-5p-2	AAGCUCAGGAGGGAUAGCGCC
zma-isomiR390a, b-5p-3	GAGCUCAGGAGGGAUAGCGCC
zma-isomiR390a, b-5p-4	UAAAGCUCAGGAGGGAUAGCGCC
zma-miR390a, b-3p	CGCUAUCUAUCCUGAGCUCCA
zma-isomiR390a, b-3p-1	CGCUAUCUAUCCUGAGCUCCA
zma-miR393a, c-5p	UCCAAAGGGAUCGCAUUGAUCU
zma-miR393b-5p	UCCAAAGGGAUCGCAUUGAUCC
zma-isomiR393a, c-5p-1 zma-isomiR393b-5p-1	AUCCAAAGGGAUCGCAUUGAUCU AUCCAAAGGGAUCGCAUUGAUCC
zma-isomiR393a, c-5p-2 zma-isomiR393b-5p-2	UCCAAAGGGAUCGCAUUGAUCU UCCAAAGGGAUCGCAUUGAUCC
zma-isomiR393a, c-5p-3 zma-isomiR393b-5p-3	UUCCAAAGGGAUCGCAUUGAUCU UUCCAAAGGGAUCGCAUUGAUCC
zma-isomiR393a, c-5p-4 zma-isomiR393b-5p-4	UUCCAAAGGGAUCGCAUUGAUCU UUCCAAAGGGAUCGCAUUGAUCC
zma-miR393a-3p	AUCAGUGCAAUCCCUUUGGAAU
zma-miR393c-3p	GUCAGUGCAAUCCCUUUGGAAU
zma-isomiR393a-3p-1 zma-isomiR393c-3p-1	AUCAGUGCAAUCCCUUUGGAAU GUCAGUGCAAUCCCUUUGGAAU
zma-miR394a, b-5p	UUGGCAUUCUGUCCACCUCC
zma-isomiR394a, b-5p-1	UUGGCAUUCUGUCCACCUCCAU
zma-miR395a, b, d-j, n, o, p-3p	GUGAAGUGUUUGGGGGAACUC
zma-isomiR395a, b, d-j, n, o, p-3p-1	GUGAAGUGUUUGGGGGAACUC
zma-isomiR395a, b, d-j, n, o, p-3p-2	UUGAAGUGUUUGGGGGAACUC
zma-isomiR395a, b, d-j, n, o, p-3p-3	AUGAAGUGUUUGGGGGAACUC
zma-isomiR395a, b, d-j, n, o, p-3p-4	CUGAAGUGUUUGGGGGAACUC
zma-isomiR395a, b, d-j, n, o, p-3p-5	CUGAAGUGUUUGGGGGAACUCC
zma-miR396a, b-5p	UUCCACAGCUUUCUUGAACUG
zma-miR396c, d-5p	UUCCACAGGCUUUCUUGAACUG
zma-miR396e, f-5p	UUCCACAGCUUUCUUGAACUU
zma-isomiR396c, d-5p-1	CUCCACAGGCUUUCUUGAACUG
zma-isomiR396a, b, e, f-5p-1	UUCCACAGCUUUCUUGAACUA
zma-isomiR396e, f-5p-1 zma-isomiR396a, b-5p-1	UUCCACAGCUUUCUUGAACUGU UUCCACAGCUUUCUUGAACUGU
zma-isomiR396c, d-5p-2	UUCCACAGGCUUUCUUGAACAU
zma-isomiR396c, d-5p-3	UUCCACAGGCUUUCUUGAACUG
zma-isomiR396c, d-5p-4	UCUCCACAGGCUUUCUUGAACUG
zma-isomiR396c, d-5p-5	UUCCACAGGCUUUCUUGAACGG
zma-isomiR396a, b-5p-2	UUCCACAGCUUUCUUGAACAG
zma-isomiR396e, f-5p-1	UUCCACAGCUUUCUUGAACGU
zma-isomiR396a, b-5p-3 zma-isomiR396e, f-5p-2	UUCCACAGCUUUCUUGAACUG UUCCACAGCUUUCUUGAACUU
zma-miR396a, b-3p	GUUCAAUAAAGCUGUGGGAAA
zma-isomiR396a, b-3p-1	GUUCAAUAAAGCUGUGGGAAA
zma-isomiR396a, b-3p-2	GUUCAAUAAAGCUGUGGGAAG
zma-miR399e, i, j-3p	UGCCAAAGGAGAGUUGCCCUG
zma-isomiR399e, i, j-3p-1	UGCCAAAGGAGAGUUGCCCUA
zma-isomiR399e, i, j-3p-2	UGCCAAAGGAGAGUUGCCCUU
zma-miR408a, b-3p	CUGCACUGCCUCUUCCCUGGC
zma-isomiR408a, b-3p-1	AUGCACUGCCUCUUCCCUGGC
zma-isomiR408a, b-3p-2	CUGCACUGCCUCUUCCCUGGCUG
zma-isomiR408a, b-3p-3	CUGCACUGCCUCUUCCCUGGC
zma-isomiR408a, b-3p-4	CUGCACUGCCUCUUCCCUGGCU
zma-miR444a, b	UGCAGUUGUUGUCUCAAGCUU
zma-isomiR444a, b-1	UGCAGUUGUUGUCUCAAGCUUGCUGCC
zma-isomiR444a, b-2	UGCAGUUGUUGCCUCAAGCUU
