# Supplementary material for: Water-deficit responsive microRNAs in the primary root growth zone of maize
Source: BMC Plant Biol. 2019 Oct 24;19:447. doi: 10.1186/s12870-019-2037-y (PMC6814125; doi:10.1186/s12870-019-2037-y)
Supplement: Supplementary file 6 — Additional file 6: Table S6. Summary statistics of results of high-throughput sequencing of degradome libraries. [file 12870_2019_2037_MOESM6_ESM.xlsx]

## Sheet: S6 degradome summary stats
Table S6. Summary statistics of results of high-throughput sequencing of degradome libraries.
Library	ncRNA		pre-miRBase		mRNAs		repeats		mapped		total
	raw	unique	raw	unique	raw	unique	raw	unique	raw	unique	raw	unique
-0.02 MPa	1367847	28953	86763	989	34656797	6184263	1018849	45955	37156344	6766035	45231034	10531306
-0.3 MPa	1155382	31882	80792	988	32746004	5589088	701770	50339	36088991	6316517	44529208	10161625
-1.6 MPa	2770386	31931	125356	1095	39310397	6768265	2222467	46531	43100877	7345759	52171865	11571089
