# Supplementary material for: Water-deficit responsive microRNAs in the primary root growth zone of maize
Source: BMC Plant Biol. 2019 Oct 24;19:447. doi: 10.1186/s12870-019-2037-y (PMC6814125; doi:10.1186/s12870-019-2037-y)
Supplement: Supplementary file 7 — Additional file 7: Table S7. List of miRNA-regulated gene transcripts detected in the primary root growth zone by degradome sequencing, and EdgeR-calculated fold-change value. The predicted miRNA-target transcript interactions that are conserved in other species are listed in red. The fold-change value of significantly differentially regulated transcripts (FDR < 0.05) is highlighted with yellow. Transcripts that were not detected in the RNA-seq libraries are indicated with an #NA. Treatment Library—the library/libraries in which the target transcript was identified: WW, − 0.3, − 1.6 = A; WW, − 0.3 = B; WW, − 1.6 = C; − 0.3, − 1.6 = D; WW only = W; − 0.3 only = M; − 1.6 only = S; miRNA ID—the ID of the miRNA predicted to regulate the transcript; Transcript ID—the AGPv3 transcript identifier; − 0.3 MPa/26 h—abundance of the transcript in the mild water deficit treatment relative to its abundance in the well-watered treatment (log2FC); − 1.6 MPa/26 h—abundance of the transcript in the severe water deficit treatment relative to its abundance in the well-watered treatment (log2FC). [file 12870_2019_2037_MOESM7_ESM.xlsx]

## Sheet: S7 degradome-predicted targets
Table S7. List of miRNA-regulated gene transcripts detected in the primary root growth zone by degradome sequencing. The abundance of these transcripts under different water deficit conditions were assessed by transcriptome sequencing. The given log fold-change values and significance testing was performed with EdgeR. miRNAs that are highlighted with gray were not detected in the PRGZ by small RN…
miRNA ID	Transcipt ID	Locus Annotation	-0.3 MPa/26h log(2)FC	-1.6 MPa/26h log(2)FC
zma-mir156j-5p	GRMZM2G061734_T01	squamosa promoter-binding protein-like (SBP domain) family protein	0.00909783	0.318079
zma-mir156j-5p	GRMZM2G065451_T02	squamosa promoter-binding protein-like (SBP domain) family protein	-0.225276	0.223438
zma-mir156j-5p	GRMZM2G106798_T03	squamosa promoter-binding protein-like (SBP domain) family protein	#N/A	#N/A
zma-mir156j-5p	GRMZM2G126018_T02	squamosa promoter-binding protein-like (SBP domain) family protein	#N/A	#N/A
zma-mir156j-5p	GRMZM2G156621_T01	squamosa promoter-binding protein-like (SBP domain) family protein	-0.489675	-0.202545
zma-mir156j-5p	GRMZM2G160917_T03	squamosa promoter-binding protein-like (SBP domain) family protein	#N/A	#N/A
zma-mir156j-5p	GRMZM2G307588_T01	squamosa promoter-binding protein-like (SBP domain) family protein	-0.0355686	-0.138691
zma-mir156j-5p	GRMZM2G371033_T01	squamosa promoter-binding protein-like (SBP domain) family protein	-0.172796	1.03062
zma-mir156j-5p	GRMZM2G460544_T01	squamosa promoter-binding protein-like (SBP domain) family protein	-0.0471707	0.0355558
zma-mir156j-5p	GRMZM5G806833_T01	squamosa promoter-binding protein-like (SBP domain) family protein	-0.038697	0.916067
zma-mir156j-5p	GRMZM5G878561_T01	squamosa promoter-binding protein-like (SBP domain) family protein	-0.0661864	0.367253
zma-mir156k-5p	GRMZM2G067624_T02	squamosa promoter-binding protein-like (SBP domain) family protein	#N/A	#N/A
zma-mir156k-5p	GRMZM2G097275_T04	squamosa promoter-binding protein-like (SBP domain) family protein	0.0438363	-0.822674
zma-mir156k-5p	GRMZM2G113779_T01	squamosa promoter-binding protein-like (SBP domain) family protein	#N/A	#N/A
zma-mir156k-5p	GRMZM2G126827_T01	squamosa promoter-binding protein-like (SBP domain) family protein	0.0469516	-0.163273
zma-mir156k-5p	GRMZM2G163813_T04	squamosa promoter-binding protein-like (SBP domain) family protein	#N/A	#N/A
zma-mir156k-5p	GRMZM2G414805_T07	squamosa promoter-binding protein-like (SBP domain) family protein	#N/A	#N/A
zma-mir159a-5p	GRMZM2G092167_T01	putative uncharacterized protein	0.266427	0.222979
zma-mir159a-5p	GRMZM2G374085_T02	putative uncharacterized protein	-0.785964	-0.200741
zma-mir159a, b, f, j, k-3p	GRMZM2G004090_T01	MYB DNA-binding domain superfamily protein	#N/A	#N/A
zma-mir159a, b, f, j, k-3p	GRMZM2G075064_T01	MYB DNA-binding domain superfamily protein	#N/A	#N/A
zma-mir159a, b, f, j, k-3p	GRMZM2G093789_T01	MYB DNA-binding domain superfamily protein	0.0782515	-0.0799779
zma-mir159a, b, f, j, k-3p	GRMZM2G174807_T03	plasma membrane intrinsic protein	-0.796426	0.425163
zma-mir159a, b, f, j, k-3p	GRMZM2G423833_T01	MYB DNA-binding domain superfamily protein	0.333898	0.0050222
zma-mir159e-3p	GRMZM2G172132_T04	protein kinase superfamily protein	#N/A	#N/A
zma-mir159e-5p	GRMZM2G085467_T02	basic helix-loop-helix DNA-binding domain protein	0.164711	0.299273
zma-mir159e-5p	GRMZM2G417597_T02	basic helix-loop-helix DNA-binding domain protein	-0.292124	0.0848264
zma-mir159h,i-3p	GRMZM2G046924_T03	putative uncharacterized protein	-0.0689144	-0.388916
zma-mir159h,i-3p	GRMZM2G139688_T01	MYB DNA-binding domain superfamily protein	-0.420409	-0.293194
zma-mir160a-e, g-5p	GRMZM2G153233_T01	auxin response factor	-0.131031	-0.313766
zma-mir160a-e, g-5p	GRMZM2G159399_T01	auxin response factor	-0.031736	0.00209514
zma-mir160a-e, g-5p	GRMZM5G808366_T01	auxin response factor	#N/A	#N/A
zma-mir160f-5p	AC207656_3_FGT002	auxin response factor	#N/A	#N/A
zma-mir160f-5p	GRMZM2G081406_T01	auxin response factor	0.172745	0.0155219
zma-mir160f-5p	GRMZM2G390641_T02	auxin response factor	#N/A	#N/A
zma-mir160f-5p	GRMZM2G472346_T01	putative uncharacterized protein	-0.131786	-0.2602
zma-mir162-5p	GRMZM2G082886_T02	putative uncharacterized protein	0.533251	0.749862
zma-mir162-5p	GRMZM2G085967_T04	putative uncharacterized protein	-0.271733	-0.785097
zma-mir164a-3p	AC195860_3_FGT006	structural constituent of ribosome	#N/A	#N/A
zma-mir164a-d, g-5p	GRMZM2G157219_T02	trihelix-transcription factor family protein	-0.245711	0.00235593
zma-mir164d-3p	GRMZM2G157936_T01	heme oxygenase	0.600972	0.236082
zma-mir164d-3p	GRMZM2G339503_T01	putative uncharacterized protein	0.0798844	-0.301266
zma-mir164e-5p	GRMZM2G063322_T01	putative uncharacterized protein	-0.0331257	-0.202602
zma-mir164f-3p	GRMZM2G006791_T04	thylakoid-bound ascorbate peroxidase	#N/A	#N/A
zma-mir164f-5p	GRMZM2G033098_T01	putative uncharacterized protein	-0.27981	0.0184716
zma-mir164g-3p	GRMZM5G897976_T01	putative uncharacterized protein	0.150949	-0.589097
zma-mir164h-5p	GRMZM5G898290_T02	NAC domain protein	1.44199	3.21615
zma-mir166b-i-3p	AC187157_4_FGT005	homeobox-leucine zipper family protein	#N/A	#N/A
zma-mir166b-i-3p	GRMZM2G003509_T02	homeobox-leucine zipper family protein	0.233876	-0.192309
zma-mir166b-i-3p	GRMZM2G042250_T04	homeobox-leucine zipper family protein	#N/A	#N/A
zma-mir166b-i-3p	GRMZM2G109987_T05	homeobox-leucine zipper family protein	0.00685375	-0.404881
zma-mir166b-i-3p	GRMZM2G123644_T01	putative uncharacterized protein	#N/A	#N/A
zma-mir166b-i-3p	GRMZM2G178102_T01	homeobox-leucine zipper family protein	-0.129593	-0.327603
zma-mir166b-i-3p	GRMZM2G336718_T01	putative uncharacterized protein	#N/A	#N/A
zma-mir166b-i-3p	GRMZM2G469551_T02	homeobox-leucine zipper family protein	-0.300214	0.318412
zma-mir166j-5p	GRMZM2G160473_T01	dicer-like	0.0399446	0.472452
zma-mir166k-5p	GRMZM2G056645_T01	putative uncharacterized protein	-0.0714764	-0.194337
zma-mir166l-5p	GRMZM2G007587_T03	putative uncharacterized protein	-0.0958232	0.51963
zma-mir167a-3p	GRMZM2G051782_T01	putative uncharacterized protein	0.159168	0.980297
zma-mir167a-d-5p	GRMZM2G078274_T03	auxin response factor	0.0101546	-0.220287
zma-mir167a-d-5p	GRMZM2G133173_T03	dolichyl-diphosphooligosaccharide--protein glycosyltransferase subunit 2-like	-0.136198	-0.186431
zma-mir167a-d-5p	GRMZM2G427557_T01	putative uncharacterized protein	#N/A	#N/A
zma-mir167a-d-5p	GRMZM2G463640_T01	cytochrome b6	#N/A	#N/A
zma-mir167a-d-5p	GRMZM2G475882_T02	auxin response factor	0.165772	0.329279
zma-mir167a-d-5p	GRMZM5G831399_T01	putative uncharacterized protein	#N/A	#N/A
zma-mir167e-3p	GRMZM2G142157_T02	putative uncharacterized protein	#N/A	#N/A
zma-mir167g-3p	AC212068_4_FGT005	putative uncharacterized protein	#N/A	#N/A
zma-mir167g-3p	GRMZM2G032315_T03	60S acidic ribosomal protein P1a	0.177421	-0.737203
zma-mir167g-3p	GRMZM2G045331_T06	putative uncharacterized protein	-0.286465	-0.151449
zma-mir167g-3p	GRMZM2G049346_T01	putative uncharacterized protein	0.0628193	0.451838
zma-mir167g-3p	GRMZM2G092232_T03	kinesin-like protein KIN-14E	#N/A	#N/A
zma-mir167g-3p	GRMZM2G124455_T01	putative uncharacterized protein	-0.0354394	0.204802
zma-mir167g-3p	GRMZM2G144662_T02	putative uncharacterized protein	0.243779	0.294849
zma-mir167h, i-3p	GRMZM2G070487_T05	putative uncharacterized protein	#N/A	#N/A
zma-mir167h, i-3p	GRMZM2G380515_T03	C2H2 transcription factor (C2H1)	0.00622992	-0.509213
zma-mir167h, i-3p	GRMZM2G382106_T03	putative uncharacterized protein	0.199533	0.38224
zma-mir167j-3p	GRMZM2G345055_T03	putative uncharacterized protein	0.0861155	-0.698673
zma-mir168a-3p	GRMZM2G369839_T01	putative uncharacterized protein	0.0549292	-0.459736
zma-mir168a, b-5p	AC199001_3_FGT005	argonaute 1B-like protein	#N/A	#N/A
zma-mir168a b-5p	GRMZM2G039455_T01	argonaute 1B-like protein	0.0422255	-0.0530265
zma-mir168a, b-5p	GRMZM2G441583_T01	argonaute 1B-like protein	-0.000834352	-0.231935
zma-mir168b-3p	GRMZM2G136486_T02	putative uncharacterized protein	-0.205202	-0.928086
zma-mir169ab-3p	GRMZM2G020801_T03	aconitate hydratase, cytoplasmic-like	#N/A	#N/A
zma-mir169a, b-3p	GRMZM2G090213_T02	p15 (PC4 Sub1)-transcription factor	0.0929005	-0.175259
zma-mir169a, b-3p	GRMZM2G111421_T01	gibberellin receptor GID1L2	-0.339552	-0.750779
zma-mir169a, b-3p	GRMZM5G898880_T01	gibberellin receptor GID1L2	#N/A	#N/A
zma-mir169a, b-5p	GRMZM2G037630_T01	nuclear transcription factor Y subunit A-3-like	#N/A	#N/A
zma-mir169a, b-5p	GRMZM2G040349_T02	nuclear transcription factor Y subunit A-3	0.469864	3.04705
zma-mir169a, b-5p	GRMZM6G205247_T01	nuclear transcription factor Y subunit A-3-like	0.220177	1.11487
zma-mir169c, r-5p	GRMZM2G000686_T10	nuclear transcription factor Y subunit A-1	#N/A	#N/A
zma-mir169i, j, k-3p	GRMZM2G008247_T02	beta-glucosidase	#N/A	#N/A
zma-mir169i, j, k-3p	GRMZM2G027728_T02	ribosomal protein L30 (rpl30)	0.263375	-0.502298
zma-mir169i, j, k-3p	GRMZM2G029856_T01	putative uncharacterized protein	0.319389	0.235628
zma-mir169i, j, k-3p	GRMZM2G039263_T02	T-complex protein 1 subunit alpha-like	#N/A	#N/A
zma-mir169i, j, k-3p	GRMZM2G082487_T01	protein phosphatase 2C 68-like	-0.711995	1.50117
zma-mir169i, j, k-3p	GRMZM2G089686_T02	MYB DNA-binding domain superfamily protein	1.15484	2.88156
zma-mir169i, j, k-3p	GRMZM2G095921_T01	putative uncharacterized protein	-0.0594979	-0.00286478
zma-mir169i, j, k-3p	GRMZM2G107114_T01	mitochondrial prohibitin complex-like protein	0.166276	-0.450026
zma-mir169i, j, k-3p	GRMZM2G127374_T02	quinone oxidoreductase-like protein	#N/A	#N/A
zma-mir169i, j, k-3p	GRMZM2G162690_T03	trehalase	0.0589199	1.53995
zma-mir169i, j, k-3p	GRMZM2G178968_T02	putative uncharacterized protein	#N/A	#N/A
zma-mir169i, j, k-3p	GRMZM2G179308_T02	putative uncharacterized protein	0.0253693	-0.0841949
zma-mir169i, j, k-3p	GRMZM2G319187_T03	response regulator 4	-0.111488	-0.113004
zma-mir169i, j, k-3p	GRMZM2G378121_T01	MFP1 attachment factor 1-like	0.0989141	0.178595
zma-mir169i, j, k-5p	GRMZM2G091964_T03	nuclear transcription factor Y subunit A-1	0.642205	1.92384
zma-mir169i, j, k-5p	GRMZM5G857944_T03	nuclear transcription factor Y subunit A-3	#N/A	#N/A
zma-mir169m-3p	GRMZM2G091563_T01	putative uncharacterized protein	-0.0911316	-0.192332
zma-mir169m-3p	GRMZM2G100511_T01	putative uncharacterized protein	0.0111018	-0.141221
zma-mir169m-3p	GRMZM2G118074_T01	putative uncharacterized protein	-0.081624	0.00967351
zma-mir169m, n, q-5p	GRMZM2G139210_T03	putative uncharacterized protein	-0.116057	0.295825
zma-mir169n-3p	GRMZM2G026447_T01	putative uncharacterized protein	-0.162636	0.0705885
zma-mir169o-3p	GRMZM2G131020_T01	putative uncharacterized protein	0.0553599	0.117081
zma-mir169o-3p	GRMZM2G156027_T02	60S ribosomal protein L39	-0.0591552	-0.514086
zma-mir169o-5p	GRMZM2G165488_T04	nuclear transcription factor Y subunit A-10	-0.49266	-0.0372144
zma-mir169o-5p	GRMZM5G829103_T07	nuclear transcription factor Y subunit A-10	#N/A	#N/A
zma-mir169o-5p	GRMZM5G853836_T02	nuclear transcription factor Y subunit A-3	0.234887	0.520959
zma-mir169p-3p	GRMZM2G054706_T01	putative uncharacterized protein	-0.0917517	-0.279711
zma-mir169q-3p	GRMZM2G067456_T02	putative uncharacterized protein	#N/A	#N/A
zma-mir169q-3p	GRMZM2G113158_T01	putative uncharacterized protein	-0.187217	-0.00805916
zma-mir169q-3p	GRMZM2G307992_T03	putative uncharacterized protein	0.0364502	0.666766
zma-mir169q-3p	GRMZM2G481452_T01	putative uncharacterized protein	-0.140641	0.261649
zma-mir171b, f-3p	GRMZM2G037792_T01	GRAS transcription factor	-0.156452	-0.279751
zma-mir171b, f-3p	GRMZM2G098800_T02	GRAS transcription factor	-0.0478534	-0.266127
zma-mir171b, f-3p	GRMZM5G825321_T02	GRAS transcription factor	-0.0434887	-0.248594
zma-mir171c-5p	GRMZM2G075992_T01	putative uncharacterized protein	-0.135564	-0.0470625
zma-mir171g-5p	GRMZM2G141931_T04	putative uncharacterized protein	0.27831	0.139811
zma-mir171h, k-3p	GRMZM2G170161_T01	BSD-transcription factor	-0.0279561	0.110796
zma-mir171n-5p	GRMZM2G093104_T04	putative uncharacterized protein	-0.357171	1.01049
zma-mir171n-5p	GRMZM2G441325_T02	auxin response factor	#N/A	#N/A
zma-mir172a-d-3p	GRMZM2G060721_T01	putative uncharacterized protein	-0.122662	-0.573594
zma-mir172a-d-3p	GRMZM2G061777_T02	putative uncharacterized protein	#N/A	#N/A
zma-mir172a-d-3p	GRMZM2G066820_T02	putative uncharacterized protein	-0.606607	-1.72027
zma-mir172a-d-3p	GRMZM2G172330_T01	putative uncharacterized protein	-0.171189	-0.142904
zma-mir172a-d-3p	GRMZM2G174784_T03	AP2/EREBP transcription factor superfamily protein	#N/A	#N/A
zma-mir172a-d-3p	GRMZM2G176175_T02	AP2/EREBP transcription factor superfamily protein sister of indeterminant spikelet (sid1)	0.297865	0.470678
zma-mir172a-d-3p	GRMZM2G700665_T03	floral homeotic protein APETALA2	0.405429	0.815672
zma-mir172a-d-3p	GRMZM5G862109_T03	indeterminate spikelet1 (ids1)	0.182491	0.569981
zma-mir172a-d-3p	GRMZM5G879527_T04	basic helix-loop-helix DNA-binding domain protein	0.0839627	-0.0872897
zma-mir172b, d-5p	GRMZM2G070061_T01	VIP3 protein (vip3)	-0.0620917	-0.406962
zma-mir172b, d-5p	GRMZM2G416120_T01	chaperonin	0.206924	-0.477543
zma-mir172c-5p	GRMZM2G027825_T01	fasciclin-like arabinogalactan protein-like	-0.202585	-0.381969
zma-mir172c-5p	GRMZM2G124243_T01	putative uncharacterized protein	-0.211007	-0.301039
zma-mir172e	GRMZM2G132748_T01	putative uncharacterized protein	0.154453	0.244971
zma-mir2275d-5p	GRMZM2G068672_T01	homeobox-leucine zipper protein	-0.317527	-0.514803
zma-mir2275d-5p	GRMZM2G081886_T02	putative uncharacterized protein	#N/A	#N/A
zma-mir2275d-5p	GRMZM2G315264_T01	putative uncharacterized protein	0.0499036	-0.240857
zma-mir319a-d-3p	GRMZM2G020805_T01	TCP family transcription factor	0.191803	0.662707
zma-mir319a-d-3p	GRMZM2G028054_T03	MYB DNA-binding domain superfamily protein	#N/A	#N/A
zma-mir319a-d-3p	GRMZM2G089361_T01	TCP family transcription factor	-0.0534388	-0.154023
zma-mir319a-d-3p	GRMZM2G100579_T02	putative uncharacterized protein	-0.333191	-0.102049
zma-mir319a-d-3p	GRMZM2G109843_T02	putative uncharacterized protein	#N/A	#N/A
zma-mir319a-d-3p	GRMZM2G115516_T02	TCP family transcription factor	#N/A	#N/A
zma-mir319a-d-3p	GRMZM2G145112_T02	putative uncharacterized protein	-0.271567	-0.030469
zma-mir390a, b-3p	GRMZM2G107498_T01	putative uncharacterized protein	0.0677068	0.34
zma-mir390a, b-5p	GRMZM2G084821_T05	putative uncharacterized protein	#N/A	#N/A
zma-mir393a, c-5p	GRMZM2G135978_T01	transport inhibitor response 1-like protein	-0.0797296	-0.17781
zma-mir393a, c-5p	GRMZM5G848945_T02	transport inhibitor response 1-like protein	-0.319286	-0.197751
zma-mir394a, b-5p	AC196437_3_FGT001	40S ribosomal protein S24-1-like	#N/A	#N/A
zma-mir394a, b-5p	GRMZM2G022298_T01	putative uncharacterized protein	0.0460928	0.453736
zma-mir394a, b-5p	GRMZM2G064954_T01	F-box only protein 6-like	-0.21051	0.216852
zma-mir394a, b-5p	GRMZM2G119650_T01	F-box only protein 6-like	-0.223613	0.259154
zma-mir394a, b-5p	GRMZM2G137321_T01	mitochondrial chaperone bcs1-like	-0.424084	-0.628366
zma-mir394a, b-5p	GRMZM2G165354_T02	putative uncharacterized protein	0.309996	0.356279
zma-mir395a, b, d-j, n, p-3p	GRMZM2G122148_T03	putative uncharacterized protein	0.0104992	0.142261
zma-mir395c, l, m-3p	GRMZM2G059693_T03	putative uncharacterized protein	0.159212	1.47527
zma-mir395c, l, m-3p	GRMZM2G119513_T03	putative uncharacterized protein	-0.174614	-0.237214
zma-mir396a, b-5p	GRMZM2G003354_T04	putative uncharacterized protein	-0.567256	-0.850221
zma-mir396c, d	GRMZM2G018414_T02	GRF-transcription factor	#N/A	#N/A
zma-mir396c, d	GRMZM2G029323_T01	AP2/EREBP transcription factor superfamily protein	-0.529262	0.738632
zma-mir396c, d	GRMZM2G033612_T02	putative uncharacterized protein	0.231519	0.168938
zma-mir396c, d	GRMZM2G034876_T03	GRF-transcription factor	#N/A	#N/A
zma-mir396c, d	GRMZM2G041223_T01	GRF-transcription factor	#N/A	#N/A
zma-mir396c, d	GRMZM2G067743_T03	GRF-transcription factor	0.249972	0.48226
zma-mir396c, d	GRMZM2G098594_T06	GRF-transcription factor	-0.41537	-0.867254
zma-mir396c, d	GRMZM2G099862_T04	GRF-transcription factor	0.583731	0.143005
zma-mir396c, d	GRMZM2G105335_T02	GRF-transcription factor	-0.0589528	-0.160337
zma-mir396c, d	GRMZM2G119359_T01	GRF-transcription factor	-0.107413	-0.295516
zma-mir396c, d	GRMZM2G129147_T02	GRF-transcription factor	#N/A	#N/A
zma-mir396c, d	GRMZM5G850129_T04	GRF-transcription factor	#N/A	#N/A
zma-mir396c, d	GRMZM5G893117_T01	GRF-transcription factor	0.0389019	-0.388139
zma-mir396e-3p	GRMZM2G451604_T04	histidine-containing phosphotransfer protein	#N/A	#N/A
zma-mir396e, f-5p	GRMZM2G078933_T01	putative uncharacterized protein	-0.0652082	-0.438782
zma-mir396e, f-5p	GRMZM2G094388_T01	putative uncharacterized protein	-0.135084	-0.435414
zma-mir396g-3p	GRMZM2G035077_T01	putative uncharacterized protein	0.00590642	0.232784
zma-mir396g-3p	GRMZM2G146862_T02	putative uncharacterized protein	#N/A	#N/A
zma-mir398a-5p	GRMZM2G165418_T03	putative uncharacterized protein	0.203072	-0.417634
zma-mir398a, b-3p	GRMZM2G025992_T04	Superoxide dismutase [Cu-Zn] 2	0.569984	0.432463
zma-mir398a, b-3p	GRMZM2G058522_T05	superoxide dismutase [Cu-Zn] 4AP	0.0318338	-0.232051
zma-mir398a, b-3p	GRMZM2G169890_T04	superoxide dismutase [Cu-Zn] 4AP	0.252636	0.392754
zma-mir399d-3p	AC195331_3_FGT008	putative uncharacterized protein	#N/A	#N/A
zma-mir399e-5p	GRMZM2G043749_T03	putative uncharacterized protein	-0.295831	-0.344625
zma-mir399f-3p	GRMZM2G339540_T04	putative uncharacterized protein	-0.0413291	-0.402774
zma-mir399i-5p	GRMZM2G409726_T03	ubiquitin	#N/A	#N/A
zma-mir399i-5p	GRMZM2G419891_T05	ubiquitin	-0.0234655	0.478579
zma-mir399j-5p	GRMZM2G141704_T02	endoplasmic reticulum calcium ATPase	#N/A	#N/A
zma-mir408a, b-3p	GRMZM2G023847_T01	putative uncharacterized protein	-0.228971	-0.0643745
zma-mir408a, b-3p	GRMZM2G082940_T01	blue copper protein	-0.150051	0.260144
zma-mir408a, b-3p	GRMZM2G097851_T01	putative uncharacterized protein	0.129449	1.01619
zma-mir408a, b-3p	GRMZM2G122302_T01	blue copper protein	0.415508	1.05345
zma-mir408a, b-3p	GRMZM2G352678_T01	chemocyanin	-0.343362	-0.798045
zma-mir408a, b-3p	GRMZM5G866053_T01	basic blue protein-like	-1.14824	-1.52708
zma-mir408b-5p	GRMZM2G097141_T01	putative uncharacterized protein	0.353837	0.429489
zma-mir408b-5p	GRMZM2G149739_T01	putative uncharacterized protein	-0.0224065	1.27007
zma-mir408b-5p	GRMZM2G375249_T01	putative uncharacterized protein	0.156766	0.330898
zma-mir444a, b	GRMZM2G005000_T02	putative uncharacterized protein	-0.145741	-1.11587
zma-mir444a, b	GRMZM2G033093_T01	MADS-box transcription factor	0.258619	0.590723
zma-mir444a, b	GRMZM2G052123_T01	putative uncharacterized protein	#N/A	#N/A
zma-mir444a, b	GRMZM2G492156_T01	MADS-box transcription factor	0.0541046	0.22993
zma-mir482-3p	GRMZM2G002173_T04	putative uncharacterized protein	#N/A	#N/A
zma-mir482-3p	GRMZM2G036070_T04	putative uncharacterized protein	-0.686005	-0.40861
zma-mir482-3p	GRMZM2G427954_T01	putative uncharacterized protein	-3.26142	-5.35656
zma-mir482-3p	GRMZM2G504757_T01	putative uncharacterized protein	#N/A	#N/A
zma-mir482-5p	GRMZM2G054300_T04	ascorbate peroxidase homolog	0.134829	0.394493
zma-mir482-5p	GRMZM2G104394_T01	guaiacol peroxidase	-0.337982	-0.460347
zma-mir482-5p	GRMZM2G150356_T01	putative uncharacterized protein	#N/A	#N/A
zma-mir482-5p	GRMZM2G152447_T02	purple acid phosphatase 3-like	-0.340673	1.48279
zma-mir482-5p	GRMZM2G323182_T01	putative uncharacterized protein	#N/A	#N/A
zma-mir528a, b-5p	GRMZM2G070322_T01	leucine-rich repeat extensin-like protein	0.481618	1.25235
zma-mir528a, b-5p	GRMZM2G107562_T01	copper ion binding protein	0.121085	0.100139
zma-mir529-3p	GRMZM5G850966_T03	60S ribosomal protein L36-like	0.0446359	-0.568694
zma-mir529-5p	GRMZM2G127490_T01	MYB DNA-binding domain superfamily protein	-0.257438	-0.339492
zma-mir827-3p	GRMZM2G175406_T01	putative uncharacterized protein	-0.0670014	1.53769
zma-mir827-5p	GRMZM2G044788_T01	putative uncharacterized protein	#N/A	#N/A
