# Supplementary material for: Water-deficit responsive microRNAs in the primary root growth zone of maize
Source: BMC Plant Biol. 2019 Oct 24;19:447. doi: 10.1186/s12870-019-2037-y (PMC6814125; doi:10.1186/s12870-019-2037-y)
Supplement: Supplementary file 8 — Additional file 8: Table S8. Abundance of selected miRNA-target mRNAs in the primary root elongation zone under well-watered (WW; − 0.02 MPa), and mild (MILD; − 0.3 MPa) and severe (MOD; − 1.6 MPa) water deficit conditions. There are three biological replicates per water potential condition. Transcript abundances in each library are represented in CPM (counts per million). Log fold-change calculations, p-values, and FDRs were generated with EdgeR [file 12870_2019_2037_MOESM8_ESM.xlsx]

## Sheet: S1 SLRT-qPCR primers
Table S1. List of miRNA SLRT-qPCR primers. The first column is the primer identifier and indicates the amplified miRNA (with the exception of the last primer which is the universal reverse primer). The second and third columns list the miRNA-specific forward primer sequence and the stem loop primer, respectively.
Mature miRNA Sequence Name	qPCR-forward	FS-cDNA-primer
zma-MIR156a/b/c/d/e/f/g/h/i/l-5p	CTGGTCTGACAGAAGAGAGT	GTCGTATCCAGTGCAGGGTCCGAGGTATTCGCACTGGATACGACGTGCTC
zma-MIR168a/b-5p	CGACTGTCGCTTGGTGCAGAT	GTCGTATCCAGTGCAGGGTCCGAGGTATTCGCACTGGATACGACGTCCCG
zma-MIR319a/b/c/d-3p	GACGCCTTGGACTGAAGGGT	GTCGTATCCAGTGCAGGGTCCGAGGTATTCGCACTGGATACGACGGGAGC
zma-MIR390a/b-5p	GTCGTCAAGCTCAGGAGGGAT	GTCGTATCCAGTGCAGGGTCCGAGGTATTCGCACTGGATACGACGGCGCT
zma-MIR393a/c-5p	GCCGCGTCCAAAGGGATCGCAT	GTCGTATCCAGTGCAGGGTCCGAGGTATTCGCACTGGATACGACAGATCA
zma-MIR396c/d	CGCCGGTTCCACAGGCTTTCT	GTCGTATCCAGTGCAGGGTCCGAGGTATTCGCACTGGATACGACAGTTCA
zma-MIR408b-3p, a	CTTCGTCTGCACTGCCTCTTC	GTCGTATCCAGTGCAGGGTCCGAGGTATTCGCACTGGATACGACGCCAGG
Universa- reverse primer	GTGCAGGGTCCGAGGT

## Sheet: S2 miRNA target RT-qPCR primers
Table S2. List of RT-qPCR primer sequences used to validate the relative abundances of miRNA-regulated gene transcripts measured by RNA-seq.
Primer ID	Primer Sequence
GRMZM2G023847_T01-F1	TGCCAGGACCAGGATAGA
GRMZM2G023847_T01-R1	CGCCGTCGTCAGAATGAA
GRMZM2G033612_T02-F1	TCAACAGAAACCGTCACCG
GRMZM2G033612_T02-R1	CTTTTGCCTTCTTCAAGCTACC
GRMZM2G040349_T02-F1	CTGTGGCAACTCATCCTTGG
GRMZM2G040349_T02-R1	ACAGTTCTCAGGTACAGCAAC
GRMZM2G058522_T05-F1	GTCGCCTGAGATCACATAAACA
GRMZM2G058522_T05-R1	CAGGATTGTAGTGTGGTCCATC
GRMZM2G078274_T03-F1	AGTTGGACGACCCTGATAGA
GRMZM2G078274_T03-R1	GTAGTGATGGTTTCTTACTCCCA
GRMZM2G145112_T02-F1	GTTCATCGACTCCTTCTCTACC
GRMZM2G145112_T02-R1	CTTGACCTGGACATGCTTCTT
GRMZM2G165488_T04-F1	CTGGTTGTCTGTAGGCAAATCA
GRMZM2G165488_T04-R1	CCCCTGTAAGTAACCCAAGC
GRMZM2G169890_T04-F1	CCCAGTCTCGGAAGAGAAC
GRMZM2G169890_T04-R1	CAACAGCCTTCACCATTGTT
GRMZM2G380515_T03-F1	CTAGTAACAGGTTGGGATGACC
GRMZM2G380515_T03-R1	AGTCTTCCAGTGGGCAAATAA
miR399 mimic-F1	CGCCGAGTTTTACCTCTCTAC
miR399 mimic-R1	CCAACAGACAGACCCAGATAG

## Sheet: S3 small RNA-seq summary stats
Table S3. Summary statistics of results of high-throughput sequencing of small RNA libraries.
category	16R1		16R2		16R3		16R4		3R1		3R2		3R3		3R4		WWR2		WWR3		WWR4		WWR5		Total
	reads	uniq_seq	reads	uniq_seq	reads	uniq_seq	reads	uniq_seq	reads	uniq_seq	reads	uniq_seq	reads	uniq_seq	reads	uniq_seq	reads	uniq_seq	reads	uniq_seq	reads	uniq_seq	reads	uniq_seq	reads	uniq_seq
ncRNA	2182834	73042	1617591	65832	2192778	74164	1751911	68893	1665248	75308	1967744	78784	1466702	67148	1393987	68436	1878320	79346	1335123	64269	1298831	67551	1202543	60898	48087716	292467
pre-miRBase	137143	804	128945	726	152153	777	118075	739	172031	849	236617	866	150032	757	182156	765	204238	895	162591	814	152039	770	142374	782	2529104	2902
mRNAs	419036	112651	375027	92385	460855	120154	347554	93842	469361	124110	572986	150925	402564	114942	412306	106548	596036	197017	398127	117526	344535	104402	362533	119209	9418637	1580318
repeats	1932051	103148	1414703	94969	1937163	111046	1560512	96517	1437816	119998	1671409	137029	1251923	104890	1150442	103069	1545502	118890	1117505	99002	1109970	97856	1007378	92350	41751387	614707
genome	3754574	704395	2956402	626048	3928144	774749	3050688	623393	3300014	833137	4067907	1009571	2885598	704012	2719561	686846	3724622	865321	2651550	660095	2442708	616815	2381347	621647	79809602	7214725
Total	4399786	861794	3501540	753370	4740264	932885	3589024	749928	3808016	981176	4990091	1195411	3385299	824283	3228729	818020	4444758	1050308	3159037	794828	2880139	746876	2823122	743923	135719247	17146670

## Sheet: S4 miRNA counts
Table S4. Counts of miRNAs detected in the primary root elongation zone under well-watered (WW), and mild and severe water deficit conditions. There are four biological replicates per water potential condition. miRNA abundances in each library are represented in RPTM (reads per ten million). Log fold-change calculations, p-values, and FDRs were generated with EdgeR. Significant tests (FDR<0.05) a…
		Well-watered (-0.02 MPa)				Mild stress (-0.3 MPa)				Severe stress (-1.6 MPa)				(-0.02 MPa) vs. (-0.3 MPa)			(-0.02 MPa) vs. (-1.6 MPa)
miRNA ID	Sequence	WWR_LB2	WWR_LB3	WWR_LB4	WWR_LB5	3R_LB1	3R_LB2	3R_LB3	3R_LB4	16R_L1	16R_L2	16R_L3	16R_L4	EdgeR logFC	PValue	FDR	EdgeR logFC	PValue	FDR
zma-miR156a-3p	GCUCACUUCUCUCUCUGUCAGU	11	9	3	4	13	14	12	19	16	31	17	8	0.921631	0.116038	0.316413	1.44481	0.00895452	0.0302748
zma-miR156a-i, l-5p	UGACAGAAGAGAGUGAGCAC	1487	1671	1632	1672	1885	1585	1917	2091	1491	1922	1808	1658	0.229617	0.0132624	0.060104	0.326765	0.000432313	0.00242323
zma-miR156b-3p	GCUCACCCUCUAUCUGUCAGU	76	51	62	64	47	58	68	74	41	71	40	61	-0.0441805	0.868924	0.903048	-0.0693775	0.799051	0.869446
zma-miR156d, f, g-3p	GCUCACUUCUCUUUCUGUCAGC	85	63	42	46	50	40	74	43	64	83	51	59	-0.243735	0.38004	0.558266	0.265449	0.318441	0.493856
zma-miR156e-3p	GCUCACUGCUCUCUCUGUCAUC	56	38	35	57	34	40	53	31	25	31	27	31	-0.219214	0.458217	0.63791	-0.492642	0.113674	0.239729
zma-miR156h-3p	GCUCACUGCUCUUUCUGUCAUC	58	79	73	60	55	50	35	40	23	40	38	31	-0.522049	0.0569866	0.178502	-0.800212	0.00562789	0.020668
zma-miR156i-3p	GCUCACUGCUCUAUCUGUCAUC	9	0	3	4	0	4	3	3	0	0	0	0	-0.693208	0.45404	0.636253	-3.76917	0.00797399	0.0275532
zma-miR156k-3p	GCUCGCUUCUCUUUCUGUCAGC	2	13	7	4	3	6	3	3	2	3	2	0	-0.570157	0.491585	0.666927	-1.34019	0.159583	0.312832
zma-miR156k-5p	UGACAGAAGAGAGCGAGCAC	20	16	24	14	21	12	21	34	11	23	15	14	0.172687	0.687209	0.827804	-0.0500687	0.911498	0.947069
zma-miR156l-3p	GCUCACUGCUCUAUCUGUCACC	27	32	14	25	16	16	21	22	14	20	13	22	-0.412564	0.315156	0.512755	-0.333218	0.421067	0.586192
zma-miR159a, b, f, j, k-3p	UUUGGAUUGAAGGGAGCUCUG	3346	3378	3635	3489	3645	5735	3397	4330	3134	3441	3681	2820	0.344978	0.120781	0.318769	0.160367	0.446932	0.610234
zma-miR159a-5p	GAGCUCCUAUCAUUCCAAUGA	70	41	45	39	42	28	47	6	39	46	27	31	-0.661532	0.0310152	0.111907	-0.287597	0.332795	0.493856
zma-miR159c, d-3p	CUUGGAUUGAAGGGAGCUCCU	898	1000	1101	1038	1297	1208	1309	991	795	845	930	978	0.294256	0.00807869	0.0441221	0.0549222	0.62332	0.76744
zma-miR159c, d-5p	GAGCUCCCUUCGAUCCAAUCC	27	41	21	18	34	38	38	37	18	29	23	17	0.469869	0.167395	0.349561	-0.0926853	0.803911	0.869446
zma-miR160a-3p	GCGUGCAAGGGGCCAAGCAUG	18	3	7	28	8	16	12	6	9	6	2	0	-0.33668	0.548172	0.711271	-1.42797	0.0351019	0.0946419
zma-miR160a-e, g-5p	UGCCUGGCUCCCUGUAUGCCA	13	13	38	18	26	36	27	22	20	11	23	17	0.551263	0.157976	0.336489	0.140027	0.739287	0.842076
zma-miR160b, g-3p	GCGUGCAAGGAGCCAAGCAUG	4	3	10	4	11	8	6	6	7	9	13	6	0.55613	0.463389	0.640921	0.897812	0.221752	0.366149
zma-miR160f-5p	UGCCUGGCUCCCUGUAUGCCG	0	0	3	0	3	2	3	0	2	0	2	0	1.07599	0.407559	0.586555	0.70068	0.611203	0.763403
zma-miR164a-d, g-5p	UGGAGAAGCAGGGCACGUGCA	2	6	7	4	5	0	3	6	2	14	4	8	-0.412856	0.654771	0.80652	0.774342	0.327543	0.493856
zma-miR164f-5p	UGGAGAAGCAGGGCACGUGCU	0	3	3	7	3	6	0	9	0	9	2	8	0.557312	0.548332	0.711271	0.688806	0.459195	0.619042
zma-miR166a-3p	UCGGACCAGGCUUCAUUCCCC	313450	360388	352629	343981	330064	332593	323700	437088	222704	272440	228770	225716	0.0700318	0.317764	0.512755	-0.296191	2.52576e-05	0.000192796
zma-miR166a-5p	GGAAUGUUGUCUGGCUCGGGG	160	136	174	124	142	124	77	139	59	83	61	72	-0.280853	0.218492	0.429989	-0.894966	0.000269632	0.0016409
zma-miR166b, d-5p	GGAAUGUUGUCUGGUUCAAGG	553	421	538	503	654	509	626	777	420	585	390	387	0.352154	0.014479	0.0620656	0.0447457	0.75937	0.842426
zma-miR166b-i-3p	UCGGACCAGGCUUCAUUCCC	3316	3409	3535	4013	3361	3082	3276	4689	3068	3353	2844	3051	0.0266344	0.730449	0.854866	0.0238612	0.757813	0.842426
zma-miR166c-5p, e	GGAAUGUUGUCUGGCUCGAGG	187	142	142	213	113	138	139	192	86	111	93	61	-0.225783	0.306164	0.51221	-0.721221	0.00199255	0.00943142
zma-miR166g-5p	GGAAUGUUGUCUGGUUGGAGA	11	9	17	25	18	12	3	19	11	6	8	8	-0.18961	0.716007	0.842594	-0.557912	0.321104	0.493856
zma-miR166h-5p, f	GGAAUGACGUCCGGUCCGAAC	2	3	3	4	8	2	3	0	5	0	0	3	0.119983	0.901551	0.91443	-0.414089	0.699004	0.830859
zma-miR166j, k, n-3p	UCGGACCAGGCUUCAAUCCCU	0	3	0	0	5	4	3	6	0	0	0	6	2.16676	0.0604007	0.186454	0.703757	0.61544	0.763403
zma-miR166l, m-3p	UCGGACCAGGCUUCAUUCCUC	1199	1203	1389	1732	1255	1052	1155	1651	1271	1231	1042	1279	-0.0918107	0.370644	0.552078	0.0470896	0.645912	0.786168
zma-miR167a-d-5p	UGAAGCUGCCAGCAUGAUCUA	54	47	45	57	55	56	62	74	57	86	65	72	74	1.03032	0.310212	0.66977	0.0140291	0.0446001
zma-miR167b-3p	GAUCAUGCUGUGACAGUUUCACU	58	32	42	50	66	56	62	59	39	37	55	53	0.407999	0.146292	0.331492	0.228442	0.431837	0.597281
zma-miR167c-3p	GAUCAUGCUGUGGCAGCCUCACU	4	13	3	0	5	6	3	6	0	0	0	0	0.00136976	0.998436	0.998436	-3.98541	0.00486242	0.0184945
zma-miR167e-3p	GAUCAUGCUGUGCAGUUUCAUC	29	16	31	32	47	42	27	28	55	46	25	42	0.465191	0.163208	0.344192	0.837196	0.00971068	0.0323184
zma-miR167e-j-5p	UGAAGCUGCCAGCAUGAUCUG	301	342	413	365	433	487	558	728	609	760	736	772	0.652706	9.64728e-06	0.000167618	1.25861	1.05346e-17	2.49319e-16
zma-miR168a, b-5p	UCGCUUGGUGCAGAUCGGGAC	13850	16666	18499	15044	10654	18623	11435	10236	9450	10487	11137	11101	-0.274247	0.282406	0.493053	-0.365083	0.162771	0.312832
zma-miR168a-3p	CCCGCCUUGCACCAAGUGAA	218	123	97	152	66	82	86	65	105	106	95	111	-0.984777	4.94117e-05	0.000584705	-0.318059	0.166833	0.312832
zma-miR168b-3p	CCCGCCUUGCAUCAAGUGAA	252	130	132	138	79	68	89	53	50	66	34	84	-1.18799	9.02172e-07	2.40203e-05	-1.33639	8.62504e-08	8.35061e-07
zma-miR169a, b-5p	CAGCCAAGGAUGACUUGCCGA	9	9	17	4	3	4	6	3	7	0	0	3	-1.23089	0.105483	0.295631	-1.64202	0.0478148	0.118425
zma-miR169c, r-5p	CAGCCAAGGAUGACUUGCCGG	7	9	24	7	3	6	15	12	9	6	2	14	-0.380863	0.542865	0.711271	-0.367782	0.564195	0.736731
zma-miR169c-3p	GGCAAGUCUGUCCUUGGCUACA	142	101	156	181	92	76	71	84	66	106	57	67	-0.807258	0.000821599	0.0064815	-0.749531	0.00206296	0.00955239
zma-miR169f-5p, g, h	UAGCCAAGGAUGACUUGCCUA	31	28	35	57	24	16	9	31	18	14	13	11	-0.887696	0.0160957	0.0638517	-1.13288	0.00371394	0.0149258
zma-miR169i-k-3p, h	GGCAGUCUCCUUGGCUAG	27	28	21	28	8	18	24	9	5	26	17	11	-0.776763	0.0693775	0.208133	-0.644709	0.13235	0.268481
zma-miR169i-k-5p	UAGCCAAGGAUGACUUGCCUG	90	76	111	120	71	50	59	111	59	94	63	95	-0.448541	0.0786739	0.227101	-0.128636	0.607029	0.763403
zma-miR169o-3p	GGCAGGUCUUCUUGGCUAGC	2	3	0	4	3	2	3	0	0	0	0	0	-0.16012	0.883775	0.906961	-2.87838	0.0551131	0.134932
zma-miR169o-5p	UAGCCAAGAAUGACUUGCCUA	2	3	10	11	5	6	6	19	5	3	8	8	0.484907	0.504367	0.679938	0.247123	0.746975	0.842426
zma-miR169p-5p	UAGCCAAGGAUGACUUGCCGG	0	9	7	0	5	2	3	3	2	0	0	3	-0.17599	0.850102	0.903048	-1.19688	0.277802	0.444901
zma-miR169r-3p	GGCAAGUUGUCCUUGGCUACA	4	6	0	7	0	0	0	0	2	0	0	0	-3.77644	0.0055056	0.0335055	-2.17338	0.0618631	0.143226
zma-miR171d, e, i, j-3p	UGAUUGAGCCGUGCCAAUAUC	2	19	0	11	18	4	0	12	14	9	19	11	0.176214	0.795061	0.899356	1.03852	0.0882124	0.191727
zma-miR319a-d-3p	UUGGACUGAAGGGUGCUCCC	5080	5210	5972	4920	3955	3519	3964	4135	2443	2542	2257	2747	-0.421874	2.12888e-08	7.55751e-07	-0.854953	1.13472e-28	6.04236e-27
zma-miR319b, d-5p	AGAGCGUCCUUCAGUCCACUC	441	361	465	429	428	291	316	431	152	251	200	212	-0.202915	0.225635	0.436911	-0.831904	2.14185e-06	1.75467e-05
zma-miR390a, b-3p	CGCUAUCUAUCCUGAGCUCCA	31	32	31	50	42	16	32	34	16	14	11	8	-0.209985	0.535069	0.707887	-1.26894	0.00157433	0.00779845
zma-miR390a, b-5p	AAGCUCAGGAGGGAUAGCGCC	571	826	944	786	783	764	674	598	309	274	251	287	-0.098858	0.469108	0.644645	-1.23216	3.41118e-17	6.05485e-16
zma-miR393a, c-5p	UCCAAAGGGAUCGCAUUGAUCU	67	57	73	35	60	38	97	56	193	257	148	270	0.0741455	0.79802	0.899356	2.07128	5.79044e-17	9.48742e-16
zma-miR393a-3p	AUCAGUGCAAUCCCUUUGGAAU	0	0	3	4	3	6	6	0	0	0	2	0	1.21122	0.251727	0.449302	-0.788179	0.57163	0.736731
zma-miR393b-3p	AUCAAUGCGAUCCUUUUGGAGG	79	120	94	74	108	98	157	164	355	331	316	376	0.515617	0.0274327	0.102512	2.13622	2.70228e-23	9.59311e-22
zma-miR393b-5p	UCCAAAGGGAUCGCAUUGAUCC	67	57	73	35	60	38	97	53	186	257	141	265	0.0585417	0.840057	0.903048	2.03812	1.93085e-16	2.41924e-15
zma-miR393c-3p	GUCAGUGCAAUCCCUUUGGAAU	0	0	3	4	3	6	6	0	0	0	2	0	1.21122	0.251727	0.449302	-0.788179	0.57163	0.736731
zma-miR394a, b-5p	UUGGCAUUCUGUCCACCUCC	13	22	24	25	18	22	9	9	18	14	11	11	-0.36353	0.423572	0.59948	-0.349793	0.44987	0.610333
zma-miR395a, b, d-j, n, o, p-3p	GUGAAGUGUUUGGGGGAACUC	0	3	3	14	0	0	0	6	2	0	2	0	-1.54387	0.140376	0.331492	-1.44084	0.173306	0.312832
zma-miR396a, b-3p	GUUCAAUAAAGCUGUGGGAAA	112	114	108	78	105	94	86	108	30	71	46	61	-0.063452	0.792843	0.899356	-0.796919	0.00260518	0.0108805
zma-miR396a, b-5p	UUCCACAGCUUUCUUGAACUG	144	127	139	166	171	124	118	139	70	91	82	125	-0.0352524	0.876454	0.906236	-0.42187	0.0756149	0.166041
zma-miR396c, d	UUCCACAGGCUUUCUUGAACUG	5661	6128	6194	6514	4653	4128	4336	4869	2446	3064	2597	3271	-0.421696	7.2151e-09	3.1774e-07	-0.876942	6.69054e-32	4.78077e-30
zma-miR396e, f-5p	UUCCACAGCUUUCUUGAACUU	16	25	24	21	29	18	3	9	5	9	6	17	-0.413931	0.363877	0.549774	-1.03123	0.0438836	0.111276
zma-miR398a, b-3p	UGUGUUCUCAGGUCGCCCCCG	34	13	38	25	8	18	27	25	5	11	15	22	-0.521443	0.191102	0.387664	-0.848943	0.0470475	0.117896
zma-miR398b-5p	GGGGCGGACUGGGAACACAUG	58	73	69	106	55	38	62	59	25	31	59	42	-0.491468	0.0654372	0.199116	-0.669699	0.015421	0.0479178
zma-miR399a, c, h-3p	UGCCAAAGGAGAAUUGCCCUG	34	32	17	18	26	40	27	22	5	9	8	17	0.204106	0.575826	0.738861	-1.24034	0.00706621	0.0255102
zma-miR399e, i, j-3p	UGCCAAAGGAGAGUUGCCCUG	13	9	7	4	108	80	100	99	23	17	17	59	3.3866	1.13579e-20	2.41924e-18	1.82167	3.81406e-05	0.000270798
zma-miR399j-5p	AGGCAGCUCUCCUCUGGCAGG	0	0	0	0	5	4	6	0	0	0	2	3	3.60437	0.0117193	0.0567318	2.34437	0.12986	0.265964
zma-miR408b-3p, a	CUGCACUGCCUCUUCCCUGGC	405	313	486	418	202	206	186	254	75	109	135	142	-0.909833	8.62261e-07	2.40203e-05	-1.57539	1.72604e-15	2.04248e-14
zma-miR408b-5p	CAGGGACGAGGCAGAGCAUGG	7	9	7	25	5	0	6	19	11	14	23	8	-0.740371	0.253128	0.449302	0.600679	0.265974	0.429185
zma-miR444a, b	UGCAGUUGUUGUCUCAAGCUU	36	35	35	53	71	46	32	84	50	109	63	86	0.563828	0.0568525	0.178502	1.16524	3.54503e-05	0.000260376
zma-miR528a, b-5p	UGGAAGGGGCAUGCAGAGGAG	9	22	10	28	8	0	18	6	9	11	21	20	-1.14704	0.0452357	0.148234	0.119548	0.804135	0.869446
zma-miR529-5p	AGAAGAGAGAGAGUACAGCCU	108	149	111	244	144	166	189	177	120	149	148	145	0.202143	0.350721	0.545282	0.14246	0.516432	0.68323
zma-miR827-3p	UUAGAUGACCAUCAGCAAACA	319	320	274	333	559	395	357	310	134	220	165	217	0.411278	0.0172696	0.0668805	-0.548514	0.00284376	0.0116485
zma-miR827-5p	UUUGUUGGUGGUCAUUUAACC	4	9	3	14	8	6	15	9	2	6	4	0	0.287375	0.674137	0.820521	-0.989954	0.241601	0.395854
zma-miR2118b	UUCCCGAUGCCUCCCAUUCCUA	2	6	3	4	0	0	3	0	5	0	2	0	-2.01917	0.0904518	0.256883	-0.707953	0.485948	0.650986
zma-miR5139	AAACCUGGCUCUGAUACCA	180	152	302	266	215	267	174	238	107	89	95	156	0.0574597	0.770419	0.891844	-0.759045	0.000347671	0.00205706
zma-miR8155	UAACCUGGCUCUGAUACCA	182	152	292	262	202	269	174	229	102	89	93	148	0.0442084	0.823013	0.903048	-0.791266	0.000211858	0.00136745
zma-miR8175	GAUCCCCGGCAACGGCGCCA	103	123	222	159	152	160	121	242	139	111	169	195	0.192188	0.374069	0.55331	0.287299	0.184972	0.325656

## Sheet: S5 isomiRs
Table S5. microRNA sequence variants (isomiRs) detected by small RNA-seq. The reference miRNA sequences are highlighted in gray. In the isomiR sequences, green indicates that the nucleotide in the isomiR is the next consecutive nucleotide in the miRNA stem loop sequence, but is not in the mature miRNA reference sequence in miRBase, blue indicates that a nucleotide in the mature reference miRNA wa…
miRNA ID	Sequence
zma-miR156a-i, l-5p	UGACAGAAGAGAGUGAGCAC
zma-isomiR156a-i, l-5p -1	GUUGACAGAAGAGAGUGAGCAC
zma-isomiR156a-i, l-5p -2	UUGACAGAAGAGAGUGAGCAC
zma-isomiR156a-i, l-5p -3	CUGACAGAAGAGAGUGAGCAC
zma-isomiR156a-i, l-5p -4	CUGACAGAAGAGAGUGAGCAC
zma-isomiR156a-i, l-5p -5	UGACAGAAGAGAGUGAGCACA
zma-isomiR156a-i, l-5p -6	UGACAGAAGAGAGUGAGCACU
zma-isomiR156a-i, l-5p -7	UGACAGAAGAGAGUGAGCAUA
zma-isomiR156a-i, l-5p -8	CGACAGAAGAGAGUGAGCAC
zma-miR156a-3p	GCUCACUUCUCUCUCUGUCAGU
zma-isomiR156a-3p	GCUCACUUCUCUCUCUGUCAGC
zma-miR159c, d-5p	GAGCUCCCUUCGAUCCAAUCC
zma-isomiR159c, d-5p-1	GAGCUCCCUUCGAUCCAAUCC
zma-miR159a, b, f, j, k-3p	UUUGGAUUGAAGGGAGCUCUG
zma-isomiR159a, b, f, j, k-3p-1	UUUGGAUUGAAGGGAGCUCUC
zma-isomiR159a, b, f, j, k-3p-2	UUUGGAUUGAAGGGAGCUCUA
zma-isomiR159a, b, f, j, k-3p-3	UUUGGAUUGAAGGGAGCUCUU
zma-miR159c, d-3p	CUUGGAUUGAAGGGAGCUCCU
zma-isomiR159a, b, f, j, k-3p-4 zma-isomiR159c, d-3p-1	CUUGGAUUGAAGGGAGCUCUA CUUGGAUUGAAGGGAGCUCUA
zma-isomiR159a, b, f, j, k-3p-5 zma-isomiR159c, d-3p-2	CUUGGAUUGAAGGGAGCUCUG CUUGGAUUGAAGGGAGCUCUU
zma-isomiR159c, d-3p-3	CUUGGAUUGAAGGGAGCUCCA
zma-isomiR159c, d-3p-4	UUUGGAUUGAAGGGAGCUCCU
zma-isomiR159c, d-3p-5	CUUGGAUUGAAGGGAGCUCCU
zma-isomiR159c, d-3p-6	CUUGGAUUGAAGGGAGCUCCC
zma-miR159e-3p	AUUGGUUUGAAGGGAGCUCCA
zma-isomiR159e-3p-1	AUUGGAUUGAAGGGAGCUCCA
zma-isomiR159e-3p-2 zma-isomiR159a, b, f, j, k-3p-4 zma-isomiR159c, d-3p-7	AUUGGAUUGAAGGGAGCUCCG AUUGGAUUGAAGGGAGCUCCG AUUGGAUUGAAGGGAGCUCCG
zma-isomiR159c, d-3p-8 zma-isomiR159e-3p-3	AUUGGAUUGAAGGGAGCUCCU AUUGGAUUGAAGGGAGCUCCU
zma-miR160a-e, g-5p	UGCCUGGCUCCCUGUAUGCCA
zma-miR160f-5p	UGCCUGGCUCCCUGUAUGCCG
zma-isomiR160a-e, g-5p-1 zma-isomiR160F-5p-1	UGCCUGGCUCCCUGUAUGCCA UGCCUGGCUCCCUGUAUGCCG
zma-isomiR160a-e, g-5p-2	UGCCUGGCUCCCUGUAUGCCAUC
zma-isomiR160a, b, g-5p-1 zma-isomiR160c-e-5p-1	UGCCUGGCUCCCUGUAUGCCAUU UGCCUGGCUCCCUGUAUGCCAUU
zma-miR162-3p	UCGAUAAACCUCUGCAUCCA
zma-isomiR162-3p-1	UCGAUAAACCUCUGCAUCCAG
zma-miR164a-d, g-5p	UGGAGAAGCAGGGCACGUGCA
zma-isomiR164a-d, g-5p-1	UGGAGAAGCAGGGCACGUGCAA
zma-miR166a-3p	UCGGACCAGGCUUCAUUCCCC
zma-miR166b-i-3p	UCGGACCAGGCUUCAUUCCC
zma-miR166j, k, n-3p	UCGGACCAGGCUUCAAUCCCU
zma-miR166l, m-3p	UCGGACCAGGCUUCAUUCCUC
zma-isomiR166a-i-3p-1	UCGGACCAGGCUUCAUCCCC
zma-isomiR166a-i-3p-2	UCGGACCAGGCUUCAUUCCCG
zma-isomiR166a-i-3p-3	UCGGACCAGGCUUCAUUCCCGU
zma-isomiR166a-i-3p-4	UCGGACCAGGCUUCAUUCCCU
zma-isomiR166a-i-3p-5	UCGGACCAGGCUUCAUUCCCUU
zma-isomiR166a-3p-1	UCGGACCAGGCUUCAUCCCCC
zma-isomiR166a-3p-2	UCGGACCAGGCUUCAUUCCCC
zma-isomiR166a-3p-3	UCGGACCAGGCUUCAUUCCCC
zma-isomiR166a-3p-4	UCGGACCAGGCUUCAUUCCCCC
zma-isomiR166a-3p-5	UUGGACCAGGCUUCAUUCCCC
zma-isomiR166a-3p-6	UCGGACCAGGCUUCAUUCCCC
zma-isomiR166b-i-3p-1	UCCGGACCAGGCUUCAUUCCC
zma-isomiR166b-i-3p-2	UCGGACCAGGCUUCAUUCCC
zma-isomiR166b-i-3p-3	UCUCGGACCAGGCUUCAUUCCC
zma-isomiR166b-i-3p-4	UCUCGGACCAGGCUUCAUUCCC
zma-isomiR166b-i-3p-5	CUCGGACCAGGCUUCAUUCCC
zma-isomiR166l, m-3p-1	UCGGACCAGGCUUCAUUCCUC
zma-isomiR166l, m-3p-2	UCGGACCAGGCUUCAUUCCUA
zma-isomiR166l, m-3p-3	UCGGACCAGGCUUCAUUCCUU
zma-isomiR166l, m-3p-4	UCGGACCAGGCUUCAUUCCUC
zma-miR167a-d-5p	UGAAGCUGCCAGCAUGAUCUA
zma-miR167e-j-5p	UGAAGCUGCCAGCAUGAUCUG
zma-isomiR167a-j-5p-1	UGAAGCUGCCAGCAUGAUCUU
zma-isomiR167a-j-5p-2	UGAAGCUGCCAGCAUGAUCUUA
zma-isomiR167a-j-5p-3	UGAAGCUGCCAGCAUGAUCUC
zma-isomiR167a-d-5p-1 zma-isomiR167e-j-5p-1	UGAAGCUGCCAGCAUGAUCUA UGAAGCUGCCAGCAUGAUCUG
zma-isomiR167a-d-5p-2	UGAAGCUGCCAGCAUGAUCUAA
zma-isomiR167e, f, j-5p-1	UGAAGCUGCCAGCAUGAUCUGA
zma-isomiR167e-j-5p-2	UGAAGCUGCCAGCAUGAUCUGC
zma-isomiR167g, h, i-5p-1	UGAAGCUGCCAGCAUGAUCUGG
zma-miR167g-3p	GGUCAUGCUGUAGUUUCAUC
zma-isomiR167g-3p-1	AGGUCAUGCUGUAGUUUCAUC
zma-miR167h, i-3p	GAUCAUGUUGCAGCUUCAC
zma-isomiR167h, i-3p-1	AGAUCAUGUUGCAGCUUCAC
zma-isomiR167h, i-3p-2	AGAUCAUGUUGCAGCUUCACU
zma-miR168a-3p	CCCGCCUUGCACCAAGUGAA
zma-isomiR168a-3p-1	CCCGCCUUGCACCAAGUGAAU
zma-isomiR168a-3p-2	GAUCCCGCCUUGCACCAAGUGAAU
zma-miR169a, b-5p	CAGCCAAGGAUGACUUGCCGA
zma-miR169c, r-5p	CAGCCAAGGAUGACUUGCCGG
zma-miR169f-h-5p	UAGCCAAGGAUGACUUGCCUA
zma-miR169i-k-5p	UAGCCAAGGAUGACUUGCCUG
zma-miR169p-5p	UAGCCAAGGAUGACUUGCCGG
zma-isomiR169a, b-5p-1 zma-isomiR169c, r-5p-1	UCAGCCAAGGAUGACUUGCCGA UCAGCCAAGGAUGACUUGCCGG
zma-isomiR169f-h-5p-1 zma-isomiR169i-k-5p-1	UGAGCCAAGGAUGACUUGCCUA UGAGCCAAGGAUGACUUGCCUG
zma-isomiR169f-h-5p-2	AAGCCAAGGAUGACUUGCCUA
zma-isomiR169i-k-5p-2	AAGCCAAGGAUGACUUGCCUG
zma-isomiR169a-c, r-5p-2	CAGCCAAGGAUGACUUGCCGU
zma-isomiR169a, b-5p-2 zma-isomiR169f-h-5p-3	CAGCCAAGGAUGACUUGCCUA CAGCCAAGGAUGACUUGCCUA
zma-isomiR169f-h-5p-4	UAGCCAAGGAUGACUUGCCCA
zma-isomiR169a-c, r-5p-3	UAGCCAAGGAUGACUUGCCCG
zma-isomiR169f-h-5p-3 zma-isomiR169i-k-5p-3 zma-isomiR169p-5p-1	UAGCCAAGGAUGACUUGCCUA UAGCCAAGGAUGACUUGCCUG UAGCCAAGGAUGACUUGCCGG
zma-isomiR169f-h-5p-3 zma-isomiR169i-k-5p-4	UAGCCAAGGAUGACUUGCCUA UAGCCAAGGAUGACUUGCCUG
zma-isomiR169i-k-5p-5	UAGCCAAGGAUGACUUGCCUGC
zma-isomiR169f-k-5p-1	UAGCCAAGGAUGACUUGCCUU
zma-isomiR169f-k-5p-2	UAGCCAAGGAUGACUUGCCUUU
zma-miR169h, i-k-3p	GGCAGUCUCCUUGGCUAG
zma-isomiR169h, i-k-3p-1	GGCAGUCUCCUUGGCUAGC
zma-miR169r-3p	GGCAAGUUGUCCUUGGCUACA
zma-isomiR169r-3p-1	GGCAAGUUGUCCUUGGCUACA
zma-miR171h, k-3p	GUGAGCCGAACCAAUAUCACU
zma-isomiR171h, k-3p	GUGAGCCGAACCAAUAUCACUC
zma-miR171l, m-3p	GGAUUGAGCCGCGUCAAUAUC
zma-isomiR171l, m-3p-1	GGAUUGAGCCGCGUCAAUAUCUCC
zma-miR172b-d-5p	CAGCACCAUCAAGAUUCACA
zma-isomiR172b-d-5p-1	GCAGCACCAUCAAGAUUCACA
zma-isomiR172b-d-5p-2	GCAGCACCAUCAAGAUUCACA
zma-miR172a-d-3p	AGAAUCUUGAUGAUGCUGCA
zma-isomiR172a-d-3p-1	AGAAUCCUGAUGAUGCUGCAA
zma-isomiR172a-d-3p-2	AGAAUCUUGAUGAUGCUGCAU
zma-isomiR172a-d-3p-3	AGAAUCCUGAUGAUGCUGCAC
zma-isomiR172a-d-3p-4	AGAAUCCUGAUGAUGCUGCAG
zma-isomiR172a-d-3p-6	UGAGAAUCUUGAUGAUGCUGCAU
zma-isomiR172a-d-3p-5	AGAAUCCUGAUGAUGCUGCAU
zma-miR319a-d-3p	UUGGACUGAAGGGUGCUCCC
zma-isomiR319a-d-3p-1	UUGGACUGAAGGGUGCUCCCU
zma-miR319b, d-5p	AGAGCGUCCUUCAGUCCACUC
zma-isomiR319b, d-5p-1	AGAGCUCUCUUCAGUCCACUC
zma-miR390a, b-5p	AAGCUCAGGAGGGAUAGCGCC
zma-isomiR390a, b-5p-1	AAGCUCAGGAGGGAUAGCGUC
zma-isomiR390a, b-5p-2	AAGCUCAGGAGGGAUAGCGCC
zma-isomiR390a, b-5p-3	GAGCUCAGGAGGGAUAGCGCC
zma-isomiR390a, b-5p-4	UAAAGCUCAGGAGGGAUAGCGCC
zma-miR390a, b-3p	CGCUAUCUAUCCUGAGCUCCA
zma-isomiR390a, b-3p-1	CGCUAUCUAUCCUGAGCUCCA
zma-miR393a, c-5p	UCCAAAGGGAUCGCAUUGAUCU
zma-miR393b-5p	UCCAAAGGGAUCGCAUUGAUCC
zma-isomiR393a, c-5p-1 zma-isomiR393b-5p-1	AUCCAAAGGGAUCGCAUUGAUCU AUCCAAAGGGAUCGCAUUGAUCC
zma-isomiR393a, c-5p-2 zma-isomiR393b-5p-2	UCCAAAGGGAUCGCAUUGAUCU UCCAAAGGGAUCGCAUUGAUCC
zma-isomiR393a, c-5p-3 zma-isomiR393b-5p-3	UUCCAAAGGGAUCGCAUUGAUCU UUCCAAAGGGAUCGCAUUGAUCC
zma-isomiR393a, c-5p-4 zma-isomiR393b-5p-4	UUCCAAAGGGAUCGCAUUGAUCU UUCCAAAGGGAUCGCAUUGAUCC
zma-miR393a-3p	AUCAGUGCAAUCCCUUUGGAAU
zma-miR393c-3p	GUCAGUGCAAUCCCUUUGGAAU
zma-isomiR393a-3p-1 zma-isomiR393c-3p-1	AUCAGUGCAAUCCCUUUGGAAU GUCAGUGCAAUCCCUUUGGAAU
zma-miR394a, b-5p	UUGGCAUUCUGUCCACCUCC
zma-isomiR394a, b-5p-1	UUGGCAUUCUGUCCACCUCCAU
zma-miR395a, b, d-j, n, o, p-3p	GUGAAGUGUUUGGGGGAACUC
zma-isomiR395a, b, d-j, n, o, p-3p-1	GUGAAGUGUUUGGGGGAACUC
zma-isomiR395a, b, d-j, n, o, p-3p-2	UUGAAGUGUUUGGGGGAACUC
zma-isomiR395a, b, d-j, n, o, p-3p-3	AUGAAGUGUUUGGGGGAACUC
zma-isomiR395a, b, d-j, n, o, p-3p-4	CUGAAGUGUUUGGGGGAACUC
zma-isomiR395a, b, d-j, n, o, p-3p-5	CUGAAGUGUUUGGGGGAACUCC
zma-miR396a, b-5p	UUCCACAGCUUUCUUGAACUG
zma-miR396c, d-5p	UUCCACAGGCUUUCUUGAACUG
zma-miR396e, f-5p	UUCCACAGCUUUCUUGAACUU
zma-isomiR396c, d-5p-1	CUCCACAGGCUUUCUUGAACUG
zma-isomiR396a, b, e, f-5p-1	UUCCACAGCUUUCUUGAACUA
zma-isomiR396e, f-5p-1 zma-isomiR396a, b-5p-1	UUCCACAGCUUUCUUGAACUGU UUCCACAGCUUUCUUGAACUGU
zma-isomiR396c, d-5p-2	UUCCACAGGCUUUCUUGAACAU
zma-isomiR396c, d-5p-3	UUCCACAGGCUUUCUUGAACUG
zma-isomiR396c, d-5p-4	UCUCCACAGGCUUUCUUGAACUG
zma-isomiR396c, d-5p-5	UUCCACAGGCUUUCUUGAACGG
zma-isomiR396a, b-5p-2	UUCCACAGCUUUCUUGAACAG
zma-isomiR396e, f-5p-1	UUCCACAGCUUUCUUGAACGU
zma-isomiR396a, b-5p-3 zma-isomiR396e, f-5p-2	UUCCACAGCUUUCUUGAACUG UUCCACAGCUUUCUUGAACUU
zma-miR396a, b-3p	GUUCAAUAAAGCUGUGGGAAA
zma-isomiR396a, b-3p-1	GUUCAAUAAAGCUGUGGGAAA
zma-isomiR396a, b-3p-2	GUUCAAUAAAGCUGUGGGAAG
zma-miR399e, i, j-3p	UGCCAAAGGAGAGUUGCCCUG
zma-isomiR399e, i, j-3p-1	UGCCAAAGGAGAGUUGCCCUA
zma-isomiR399e, i, j-3p-2	UGCCAAAGGAGAGUUGCCCUU
zma-miR408a, b-3p	CUGCACUGCCUCUUCCCUGGC
zma-isomiR408a, b-3p-1	AUGCACUGCCUCUUCCCUGGC
zma-isomiR408a, b-3p-2	CUGCACUGCCUCUUCCCUGGCUG
zma-isomiR408a, b-3p-3	CUGCACUGCCUCUUCCCUGGC
zma-isomiR408a, b-3p-4	CUGCACUGCCUCUUCCCUGGCU
zma-miR444a, b	UGCAGUUGUUGUCUCAAGCUU
zma-isomiR444a, b-1	UGCAGUUGUUGUCUCAAGCUUGCUGCC
zma-isomiR444a, b-2	UGCAGUUGUUGCCUCAAGCUU

## Sheet: S6 degradome summary stats
Table S6. Summary statistics of results of high-throughput sequencing of degradome libraries.
Library	ncRNA		pre-miRBase		mRNAs		repeats		mapped		total
	raw	unique	raw	unique	raw	unique	raw	unique	raw	unique	raw	unique
-0.02 MPa	1367847	28953	86763	989	34656797	6184263	1018849	45955	37156344	6766035	45231034	10531306
-0.3 MPa	1155382	31882	80792	988	32746004	5589088	701770	50339	36088991	6316517	44529208	10161625
-1.6 MPa	2770386	31931	125356	1095	39310397	6768265	2222467	46531	43100877	7345759	52171865	11571089

## Sheet: S7 degradome-predicted targets
Table S7. List of miRNA-regulated gene transcripts detected in the primary root growth zone by degradome sequencing. The abundance of these transcripts under different water deficit conditions were assessed by transcriptome sequencing. The given log fold-change values and significance testing was performed with EdgeR. miRNAs that are highlighted with gray were not detected in the PRGZ by small RN…
miRNA ID	Transcipt ID	Locus Annotation	-0.3 MPa/26h log(2)FC	-1.6 MPa/26h log(2)FC
zma-mir156j-5p	GRMZM2G061734_T01	squamosa promoter-binding protein-like (SBP domain) family protein	0.00909783	0.318079
zma-mir156j-5p	GRMZM2G065451_T02	squamosa promoter-binding protein-like (SBP domain) family protein	-0.225276	0.223438
zma-mir156j-5p	GRMZM2G106798_T03	squamosa promoter-binding protein-like (SBP domain) family protein	#N/A	#N/A
zma-mir156j-5p	GRMZM2G126018_T02	squamosa promoter-binding protein-like (SBP domain) family protein	#N/A	#N/A
zma-mir156j-5p	GRMZM2G156621_T01	squamosa promoter-binding protein-like (SBP domain) family protein	-0.489675	-0.202545
zma-mir156j-5p	GRMZM2G160917_T03	squamosa promoter-binding protein-like (SBP domain) family protein	#N/A	#N/A
zma-mir156j-5p	GRMZM2G307588_T01	squamosa promoter-binding protein-like (SBP domain) family protein	-0.0355686	-0.138691
zma-mir156j-5p	GRMZM2G371033_T01	squamosa promoter-binding protein-like (SBP domain) family protein	-0.172796	1.03062
zma-mir156j-5p	GRMZM2G460544_T01	squamosa promoter-binding protein-like (SBP domain) family protein	-0.0471707	0.0355558
zma-mir156j-5p	GRMZM5G806833_T01	squamosa promoter-binding protein-like (SBP domain) family protein	-0.038697	0.916067
zma-mir156j-5p	GRMZM5G878561_T01	squamosa promoter-binding protein-like (SBP domain) family protein	-0.0661864	0.367253
zma-mir156k-5p	GRMZM2G067624_T02	squamosa promoter-binding protein-like (SBP domain) family protein	#N/A	#N/A
zma-mir156k-5p	GRMZM2G097275_T04	squamosa promoter-binding protein-like (SBP domain) family protein	0.0438363	-0.822674
zma-mir156k-5p	GRMZM2G113779_T01	squamosa promoter-binding protein-like (SBP domain) family protein	#N/A	#N/A
zma-mir156k-5p	GRMZM2G126827_T01	squamosa promoter-binding protein-like (SBP domain) family protein	0.0469516	-0.163273
zma-mir156k-5p	GRMZM2G163813_T04	squamosa promoter-binding protein-like (SBP domain) family protein	#N/A	#N/A
zma-mir156k-5p	GRMZM2G414805_T07	squamosa promoter-binding protein-like (SBP domain) family protein	#N/A	#N/A
zma-mir159a-5p	GRMZM2G092167_T01	putative uncharacterized protein	0.266427	0.222979
zma-mir159a-5p	GRMZM2G374085_T02	putative uncharacterized protein	-0.785964	-0.200741
zma-mir159a, b, f, j, k-3p	GRMZM2G004090_T01	MYB DNA-binding domain superfamily protein	#N/A	#N/A
zma-mir159a, b, f, j, k-3p	GRMZM2G075064_T01	MYB DNA-binding domain superfamily protein	#N/A	#N/A
zma-mir159a, b, f, j, k-3p	GRMZM2G093789_T01	MYB DNA-binding domain superfamily protein	0.0782515	-0.0799779
zma-mir159a, b, f, j, k-3p	GRMZM2G174807_T03	plasma membrane intrinsic protein	-0.796426	0.425163
zma-mir159a, b, f, j, k-3p	GRMZM2G423833_T01	MYB DNA-binding domain superfamily protein	0.333898	0.0050222
zma-mir159e-3p	GRMZM2G172132_T04	protein kinase superfamily protein	#N/A	#N/A
zma-mir159e-5p	GRMZM2G085467_T02	basic helix-loop-helix DNA-binding domain protein	0.164711	0.299273
zma-mir159e-5p	GRMZM2G417597_T02	basic helix-loop-helix DNA-binding domain protein	-0.292124	0.0848264
zma-mir159h,i-3p	GRMZM2G046924_T03	putative uncharacterized protein	-0.0689144	-0.388916
zma-mir159h,i-3p	GRMZM2G139688_T01	MYB DNA-binding domain superfamily protein	-0.420409	-0.293194
zma-mir160a-e, g-5p	GRMZM2G153233_T01	auxin response factor	-0.131031	-0.313766
zma-mir160a-e, g-5p	GRMZM2G159399_T01	auxin response factor	-0.031736	0.00209514
zma-mir160a-e, g-5p	GRMZM5G808366_T01	auxin response factor	#N/A	#N/A
zma-mir160f-5p	AC207656_3_FGT002	auxin response factor	#N/A	#N/A
zma-mir160f-5p	GRMZM2G081406_T01	auxin response factor	0.172745	0.0155219
zma-mir160f-5p	GRMZM2G390641_T02	auxin response factor	#N/A	#N/A
zma-mir160f-5p	GRMZM2G472346_T01	putative uncharacterized protein	-0.131786	-0.2602
zma-mir162-5p	GRMZM2G082886_T02	putative uncharacterized protein	0.533251	0.749862
zma-mir162-5p	GRMZM2G085967_T04	putative uncharacterized protein	-0.271733	-0.785097
zma-mir164a-3p	AC195860_3_FGT006	structural constituent of ribosome	#N/A	#N/A
zma-mir164a-d, g-5p	GRMZM2G157219_T02	trihelix-transcription factor family protein	-0.245711	0.00235593
zma-mir164d-3p	GRMZM2G157936_T01	heme oxygenase	0.600972	0.236082
zma-mir164d-3p	GRMZM2G339503_T01	putative uncharacterized protein	0.0798844	-0.301266
zma-mir164e-5p	GRMZM2G063322_T01	putative uncharacterized protein	-0.0331257	-0.202602
zma-mir164f-3p	GRMZM2G006791_T04	thylakoid-bound ascorbate peroxidase	#N/A	#N/A
zma-mir164f-5p	GRMZM2G033098_T01	putative uncharacterized protein	-0.27981	0.0184716
zma-mir164g-3p	GRMZM5G897976_T01	putative uncharacterized protein	0.150949	-0.589097
zma-mir164h-5p	GRMZM5G898290_T02	NAC domain protein	1.44199	3.21615
zma-mir166b-i-3p	AC187157_4_FGT005	homeobox-leucine zipper family protein	#N/A	#N/A
zma-mir166b-i-3p	GRMZM2G003509_T02	homeobox-leucine zipper family protein	0.233876	-0.192309
zma-mir166b-i-3p	GRMZM2G042250_T04	homeobox-leucine zipper family protein	#N/A	#N/A
zma-mir166b-i-3p	GRMZM2G109987_T05	homeobox-leucine zipper family protein	0.00685375	-0.404881
zma-mir166b-i-3p	GRMZM2G123644_T01	putative uncharacterized protein	#N/A	#N/A
zma-mir166b-i-3p	GRMZM2G178102_T01	homeobox-leucine zipper family protein	-0.129593	-0.327603
zma-mir166b-i-3p	GRMZM2G336718_T01	putative uncharacterized protein	#N/A	#N/A
zma-mir166b-i-3p	GRMZM2G469551_T02	homeobox-leucine zipper family protein	-0.300214	0.318412
zma-mir166j-5p	GRMZM2G160473_T01	dicer-like	0.0399446	0.472452
zma-mir166k-5p	GRMZM2G056645_T01	putative uncharacterized protein	-0.0714764	-0.194337
zma-mir166l-5p	GRMZM2G007587_T03	putative uncharacterized protein	-0.0958232	0.51963
zma-mir167a-3p	GRMZM2G051782_T01	putative uncharacterized protein	0.159168	0.980297
zma-mir167a-d-5p	GRMZM2G078274_T03	auxin response factor	0.0101546	-0.220287
zma-mir167a-d-5p	GRMZM2G133173_T03	dolichyl-diphosphooligosaccharide--protein glycosyltransferase subunit 2-like	-0.136198	-0.186431
zma-mir167a-d-5p	GRMZM2G427557_T01	putative uncharacterized protein	#N/A	#N/A
zma-mir167a-d-5p	GRMZM2G463640_T01	cytochrome b6	#N/A	#N/A
zma-mir167a-d-5p	GRMZM2G475882_T02	auxin response factor	0.165772	0.329279
zma-mir167a-d-5p	GRMZM5G831399_T01	putative uncharacterized protein	#N/A	#N/A
zma-mir167e-3p	GRMZM2G142157_T02	putative uncharacterized protein	#N/A	#N/A
zma-mir167g-3p	AC212068_4_FGT005	putative uncharacterized protein	#N/A	#N/A
zma-mir167g-3p	GRMZM2G032315_T03	60S acidic ribosomal protein P1a	0.177421	-0.737203
zma-mir167g-3p	GRMZM2G045331_T06	putative uncharacterized protein	-0.286465	-0.151449
zma-mir167g-3p	GRMZM2G049346_T01	putative uncharacterized protein	0.0628193	0.451838
zma-mir167g-3p	GRMZM2G092232_T03	kinesin-like protein KIN-14E	#N/A	#N/A
zma-mir167g-3p	GRMZM2G124455_T01	putative uncharacterized protein	-0.0354394	0.204802
zma-mir167g-3p	GRMZM2G144662_T02	putative uncharacterized protein	0.243779	0.294849
zma-mir167h, i-3p	GRMZM2G070487_T05	putative uncharacterized protein	#N/A	#N/A
zma-mir167h, i-3p	GRMZM2G380515_T03	C2H2 transcription factor (C2H1)	0.00622992	-0.509213
zma-mir167h, i-3p	GRMZM2G382106_T03	putative uncharacterized protein	0.199533	0.38224
zma-mir167j-3p	GRMZM2G345055_T03	putative uncharacterized protein	0.0861155	-0.698673
zma-mir168a-3p	GRMZM2G369839_T01	putative uncharacterized protein	0.0549292	-0.459736
zma-mir168a, b-5p	AC199001_3_FGT005	argonaute 1B-like protein	#N/A	#N/A
zma-mir168a b-5p	GRMZM2G039455_T01	argonaute 1B-like protein	0.0422255	-0.0530265
zma-mir168a, b-5p	GRMZM2G441583_T01	argonaute 1B-like protein	-0.000834352	-0.231935
zma-mir168b-3p	GRMZM2G136486_T02	putative uncharacterized protein	-0.205202	-0.928086
zma-mir169ab-3p	GRMZM2G020801_T03	aconitate hydratase, cytoplasmic-like	#N/A	#N/A
zma-mir169a, b-3p	GRMZM2G090213_T02	p15 (PC4 Sub1)-transcription factor	0.0929005	-0.175259
zma-mir169a, b-3p	GRMZM2G111421_T01	gibberellin receptor GID1L2	-0.339552	-0.750779
zma-mir169a, b-3p	GRMZM5G898880_T01	gibberellin receptor GID1L2	#N/A	#N/A
zma-mir169a, b-5p	GRMZM2G037630_T01	nuclear transcription factor Y subunit A-3-like	#N/A	#N/A
zma-mir169a, b-5p	GRMZM2G040349_T02	nuclear transcription factor Y subunit A-3	0.469864	3.04705
zma-mir169a, b-5p	GRMZM6G205247_T01	nuclear transcription factor Y subunit A-3-like	0.220177	1.11487
zma-mir169c, r-5p	GRMZM2G000686_T10	nuclear transcription factor Y subunit A-1	#N/A	#N/A
zma-mir169i, j, k-3p	GRMZM2G008247_T02	beta-glucosidase	#N/A	#N/A
zma-mir169i, j, k-3p	GRMZM2G027728_T02	ribosomal protein L30 (rpl30)	0.263375	-0.502298
zma-mir169i, j, k-3p	GRMZM2G029856_T01	putative uncharacterized protein	0.319389	0.235628
zma-mir169i, j, k-3p	GRMZM2G039263_T02	T-complex protein 1 subunit alpha-like	#N/A	#N/A
zma-mir169i, j, k-3p	GRMZM2G082487_T01	protein phosphatase 2C 68-like	-0.711995	1.50117
zma-mir169i, j, k-3p	GRMZM2G089686_T02	MYB DNA-binding domain superfamily protein	1.15484	2.88156
zma-mir169i, j, k-3p	GRMZM2G095921_T01	putative uncharacterized protein	-0.0594979	-0.00286478
zma-mir169i, j, k-3p	GRMZM2G107114_T01	mitochondrial prohibitin complex-like protein	0.166276	-0.450026
zma-mir169i, j, k-3p	GRMZM2G127374_T02	quinone oxidoreductase-like protein	#N/A	#N/A
zma-mir169i, j, k-3p	GRMZM2G162690_T03	trehalase	0.0589199	1.53995
zma-mir169i, j, k-3p	GRMZM2G178968_T02	putative uncharacterized protein	#N/A	#N/A
zma-mir169i, j, k-3p	GRMZM2G179308_T02	putative uncharacterized protein	0.0253693	-0.0841949
zma-mir169i, j, k-3p	GRMZM2G319187_T03	response regulator 4	-0.111488	-0.113004
zma-mir169i, j, k-3p	GRMZM2G378121_T01	MFP1 attachment factor 1-like	0.0989141	0.178595
zma-mir169i, j, k-5p	GRMZM2G091964_T03	nuclear transcription factor Y subunit A-1	0.642205	1.92384
zma-mir169i, j, k-5p	GRMZM5G857944_T03	nuclear transcription factor Y subunit A-3	#N/A	#N/A
zma-mir169m-3p	GRMZM2G091563_T01	putative uncharacterized protein	-0.0911316	-0.192332
zma-mir169m-3p	GRMZM2G100511_T01	putative uncharacterized protein	0.0111018	-0.141221
zma-mir169m-3p	GRMZM2G118074_T01	putative uncharacterized protein	-0.081624	0.00967351
zma-mir169m, n, q-5p	GRMZM2G139210_T03	putative uncharacterized protein	-0.116057	0.295825
zma-mir169n-3p	GRMZM2G026447_T01	putative uncharacterized protein	-0.162636	0.0705885
zma-mir169o-3p	GRMZM2G131020_T01	putative uncharacterized protein	0.0553599	0.117081
zma-mir169o-3p	GRMZM2G156027_T02	60S ribosomal protein L39	-0.0591552	-0.514086
zma-mir169o-5p	GRMZM2G165488_T04	nuclear transcription factor Y subunit A-10	-0.49266	-0.0372144
zma-mir169o-5p	GRMZM5G829103_T07	nuclear transcription factor Y subunit A-10	#N/A	#N/A
zma-mir169o-5p	GRMZM5G853836_T02	nuclear transcription factor Y subunit A-3	0.234887	0.520959
zma-mir169p-3p	GRMZM2G054706_T01	putative uncharacterized protein	-0.0917517	-0.279711
zma-mir169q-3p	GRMZM2G067456_T02	putative uncharacterized protein	#N/A	#N/A
zma-mir169q-3p	GRMZM2G113158_T01	putative uncharacterized protein	-0.187217	-0.00805916
zma-mir169q-3p	GRMZM2G307992_T03	putative uncharacterized protein	0.0364502	0.666766
zma-mir169q-3p	GRMZM2G481452_T01	putative uncharacterized protein	-0.140641	0.261649
zma-mir171b, f-3p	GRMZM2G037792_T01	GRAS transcription factor	-0.156452	-0.279751
zma-mir171b, f-3p	GRMZM2G098800_T02	GRAS transcription factor	-0.0478534	-0.266127
zma-mir171b, f-3p	GRMZM5G825321_T02	GRAS transcription factor	-0.0434887	-0.248594
zma-mir171c-5p	GRMZM2G075992_T01	putative uncharacterized protein	-0.135564	-0.0470625
zma-mir171g-5p	GRMZM2G141931_T04	putative uncharacterized protein	0.27831	0.139811
zma-mir171h, k-3p	GRMZM2G170161_T01	BSD-transcription factor	-0.0279561	0.110796
zma-mir171n-5p	GRMZM2G093104_T04	putative uncharacterized protein	-0.357171	1.01049
zma-mir171n-5p	GRMZM2G441325_T02	auxin response factor	#N/A	#N/A
zma-mir172a-d-3p	GRMZM2G060721_T01	putative uncharacterized protein	-0.122662	-0.573594
zma-mir172a-d-3p	GRMZM2G061777_T02	putative uncharacterized protein	#N/A	#N/A
zma-mir172a-d-3p	GRMZM2G066820_T02	putative uncharacterized protein	-0.606607	-1.72027
zma-mir172a-d-3p	GRMZM2G172330_T01	putative uncharacterized protein	-0.171189	-0.142904
zma-mir172a-d-3p	GRMZM2G174784_T03	AP2/EREBP transcription factor superfamily protein	#N/A	#N/A
zma-mir172a-d-3p	GRMZM2G176175_T02	AP2/EREBP transcription factor superfamily protein sister of indeterminant spikelet (sid1)	0.297865	0.470678
zma-mir172a-d-3p	GRMZM2G700665_T03	floral homeotic protein APETALA2	0.405429	0.815672
zma-mir172a-d-3p	GRMZM5G862109_T03	indeterminate spikelet1 (ids1)	0.182491	0.569981
zma-mir172a-d-3p	GRMZM5G879527_T04	basic helix-loop-helix DNA-binding domain protein	0.0839627	-0.0872897
zma-mir172b, d-5p	GRMZM2G070061_T01	VIP3 protein (vip3)	-0.0620917	-0.406962
zma-mir172b, d-5p	GRMZM2G416120_T01	chaperonin	0.206924	-0.477543
zma-mir172c-5p	GRMZM2G027825_T01	fasciclin-like arabinogalactan protein-like	-0.202585	-0.381969
zma-mir172c-5p	GRMZM2G124243_T01	putative uncharacterized protein	-0.211007	-0.301039
zma-mir172e	GRMZM2G132748_T01	putative uncharacterized protein	0.154453	0.244971
zma-mir2275d-5p	GRMZM2G068672_T01	homeobox-leucine zipper protein	-0.317527	-0.514803
zma-mir2275d-5p	GRMZM2G081886_T02	putative uncharacterized protein	#N/A	#N/A
zma-mir2275d-5p	GRMZM2G315264_T01	putative uncharacterized protein	0.0499036	-0.240857
zma-mir319a-d-3p	GRMZM2G020805_T01	TCP family transcription factor	0.191803	0.662707
zma-mir319a-d-3p	GRMZM2G028054_T03	MYB DNA-binding domain superfamily protein	#N/A	#N/A
zma-mir319a-d-3p	GRMZM2G089361_T01	TCP family transcription factor	-0.0534388	-0.154023
zma-mir319a-d-3p	GRMZM2G100579_T02	putative uncharacterized protein	-0.333191	-0.102049
zma-mir319a-d-3p	GRMZM2G109843_T02	putative uncharacterized protein	#N/A	#N/A
zma-mir319a-d-3p	GRMZM2G115516_T02	TCP family transcription factor	#N/A	#N/A
zma-mir319a-d-3p	GRMZM2G145112_T02	putative uncharacterized protein	-0.271567	-0.030469
zma-mir390a, b-3p	GRMZM2G107498_T01	putative uncharacterized protein	0.0677068	0.34
zma-mir390a, b-5p	GRMZM2G084821_T05	putative uncharacterized protein	#N/A	#N/A
zma-mir393a, c-5p	GRMZM2G135978_T01	transport inhibitor response 1-like protein	-0.0797296	-0.17781
zma-mir393a, c-5p	GRMZM5G848945_T02	transport inhibitor response 1-like protein	-0.319286	-0.197751
zma-mir394a, b-5p	AC196437_3_FGT001	40S ribosomal protein S24-1-like	#N/A	#N/A
zma-mir394a, b-5p	GRMZM2G022298_T01	putative uncharacterized protein	0.0460928	0.453736
zma-mir394a, b-5p	GRMZM2G064954_T01	F-box only protein 6-like	-0.21051	0.216852
zma-mir394a, b-5p	GRMZM2G119650_T01	F-box only protein 6-like	-0.223613	0.259154
zma-mir394a, b-5p	GRMZM2G137321_T01	mitochondrial chaperone bcs1-like	-0.424084	-0.628366
zma-mir394a, b-5p	GRMZM2G165354_T02	putative uncharacterized protein	0.309996	0.356279
zma-mir395a, b, d-j, n, p-3p	GRMZM2G122148_T03	putative uncharacterized protein	0.0104992	0.142261
zma-mir395c, l, m-3p	GRMZM2G059693_T03	putative uncharacterized protein	0.159212	1.47527
zma-mir395c, l, m-3p	GRMZM2G119513_T03	putative uncharacterized protein	-0.174614	-0.237214
zma-mir396a, b-5p	GRMZM2G003354_T04	putative uncharacterized protein	-0.567256	-0.850221
zma-mir396c, d	GRMZM2G018414_T02	GRF-transcription factor	#N/A	#N/A
zma-mir396c, d	GRMZM2G029323_T01	AP2/EREBP transcription factor superfamily protein	-0.529262	0.738632
zma-mir396c, d	GRMZM2G033612_T02	putative uncharacterized protein	0.231519	0.168938
zma-mir396c, d	GRMZM2G034876_T03	GRF-transcription factor	#N/A	#N/A
zma-mir396c, d	GRMZM2G041223_T01	GRF-transcription factor	#N/A	#N/A
zma-mir396c, d	GRMZM2G067743_T03	GRF-transcription factor	0.249972	0.48226
zma-mir396c, d	GRMZM2G098594_T06	GRF-transcription factor	-0.41537	-0.867254
zma-mir396c, d	GRMZM2G099862_T04	GRF-transcription factor	0.583731	0.143005
zma-mir396c, d	GRMZM2G105335_T02	GRF-transcription factor	-0.0589528	-0.160337
zma-mir396c, d	GRMZM2G119359_T01	GRF-transcription factor	-0.107413	-0.295516
zma-mir396c, d	GRMZM2G129147_T02	GRF-transcription factor	#N/A	#N/A
zma-mir396c, d	GRMZM5G850129_T04	GRF-transcription factor	#N/A	#N/A
zma-mir396c, d	GRMZM5G893117_T01	GRF-transcription factor	0.0389019	-0.388139
zma-mir396e-3p	GRMZM2G451604_T04	histidine-containing phosphotransfer protein	#N/A	#N/A
zma-mir396e, f-5p	GRMZM2G078933_T01	putative uncharacterized protein	-0.0652082	-0.438782
zma-mir396e, f-5p	GRMZM2G094388_T01	putative uncharacterized protein	-0.135084	-0.435414
zma-mir396g-3p	GRMZM2G035077_T01	putative uncharacterized protein	0.00590642	0.232784
zma-mir396g-3p	GRMZM2G146862_T02	putative uncharacterized protein	#N/A	#N/A
zma-mir398a-5p	GRMZM2G165418_T03	putative uncharacterized protein	0.203072	-0.417634
zma-mir398a, b-3p	GRMZM2G025992_T04	Superoxide dismutase [Cu-Zn] 2	0.569984	0.432463
zma-mir398a, b-3p	GRMZM2G058522_T05	superoxide dismutase [Cu-Zn] 4AP	0.0318338	-0.232051
zma-mir398a, b-3p	GRMZM2G169890_T04	superoxide dismutase [Cu-Zn] 4AP	0.252636	0.392754
zma-mir399d-3p	AC195331_3_FGT008	putative uncharacterized protein	#N/A	#N/A
zma-mir399e-5p	GRMZM2G043749_T03	putative uncharacterized protein	-0.295831	-0.344625
zma-mir399f-3p	GRMZM2G339540_T04	putative uncharacterized protein	-0.0413291	-0.402774
zma-mir399i-5p	GRMZM2G409726_T03	ubiquitin	#N/A	#N/A
zma-mir399i-5p	GRMZM2G419891_T05	ubiquitin	-0.0234655	0.478579
zma-mir399j-5p	GRMZM2G141704_T02	endoplasmic reticulum calcium ATPase	#N/A	#N/A
zma-mir408a, b-3p	GRMZM2G023847_T01	putative uncharacterized protein	-0.228971	-0.0643745
zma-mir408a, b-3p	GRMZM2G082940_T01	blue copper protein	-0.150051	0.260144
zma-mir408a, b-3p	GRMZM2G097851_T01	putative uncharacterized protein	0.129449	1.01619
zma-mir408a, b-3p	GRMZM2G122302_T01	blue copper protein	0.415508	1.05345
zma-mir408a, b-3p	GRMZM2G352678_T01	chemocyanin	-0.343362	-0.798045
zma-mir408a, b-3p	GRMZM5G866053_T01	basic blue protein-like	-1.14824	-1.52708
zma-mir408b-5p	GRMZM2G097141_T01	putative uncharacterized protein	0.353837	0.429489
zma-mir408b-5p	GRMZM2G149739_T01	putative uncharacterized protein	-0.0224065	1.27007
zma-mir408b-5p	GRMZM2G375249_T01	putative uncharacterized protein	0.156766	0.330898
zma-mir444a, b	GRMZM2G005000_T02	putative uncharacterized protein	-0.145741	-1.11587
zma-mir444a, b	GRMZM2G033093_T01	MADS-box transcription factor	0.258619	0.590723
zma-mir444a, b	GRMZM2G052123_T01	putative uncharacterized protein	#N/A	#N/A
zma-mir444a, b	GRMZM2G492156_T01	MADS-box transcription factor	0.0541046	0.22993
zma-mir482-3p	GRMZM2G002173_T04	putative uncharacterized protein	#N/A	#N/A
zma-mir482-3p	GRMZM2G036070_T04	putative uncharacterized protein	-0.686005	-0.40861
zma-mir482-3p	GRMZM2G427954_T01	putative uncharacterized protein	-3.26142	-5.35656
zma-mir482-3p	GRMZM2G504757_T01	putative uncharacterized protein	#N/A	#N/A
zma-mir482-5p	GRMZM2G054300_T04	ascorbate peroxidase homolog	0.134829	0.394493
zma-mir482-5p	GRMZM2G104394_T01	guaiacol peroxidase	-0.337982	-0.460347
zma-mir482-5p	GRMZM2G150356_T01	putative uncharacterized protein	#N/A	#N/A
zma-mir482-5p	GRMZM2G152447_T02	purple acid phosphatase 3-like	-0.340673	1.48279
zma-mir482-5p	GRMZM2G323182_T01	putative uncharacterized protein	#N/A	#N/A
zma-mir528a, b-5p	GRMZM2G070322_T01	leucine-rich repeat extensin-like protein	0.481618	1.25235
zma-mir528a, b-5p	GRMZM2G107562_T01	copper ion binding protein	0.121085	0.100139
zma-mir529-3p	GRMZM5G850966_T03	60S ribosomal protein L36-like	0.0446359	-0.568694
zma-mir529-5p	GRMZM2G127490_T01	MYB DNA-binding domain superfamily protein	-0.257438	-0.339492
zma-mir827-3p	GRMZM2G175406_T01	putative uncharacterized protein	-0.0670014	1.53769
zma-mir827-5p	GRMZM2G044788_T01	putative uncharacterized protein	#N/A	#N/A

## Sheet: S8 RNA-seq data
Table S8. Abundance of selected miRNA-target mRNAs in the primary root elongation zone under well-watered (WW; -0.02 MPa), and mild (MILD; -0.3 MPa) and severe (MOD; -1.6 MPa) water deficit conditions. There are three biological replicates per water potential condition. Transcript abundances in each library are represented in CPM (counts per million). Log fold-change calculations, p-values, and F…
										WW vs. MILD			WW vs. MODERATE
Locus	WW1.26H	WW2.26H	WW3.26H	MILD1.26H	MILD2.26H	MILD3.26H	MOD1.26H	MOD2.26H	MOD3.26H	EdgeR logFC	PValue	FDR	EdgeR logFC	PValue	FDR
GRMZM2G089361_T01	2.13021	2.72087	3.311	2.57088	2.78563	2.63004	2.59381	3.08125	2.05877	-0.0534388	0.807522	0.944365	-0.154023	0.486228	0.610964
GRMZM2G100579_T02	13.2482	7.77061	8.0883	9.34415	6.91913	7.06215	8.35782	12.3445	7.86843	-0.333191	0.224322	0.599986	-0.102049	0.696078	0.786001
GRMZM2G145112_T02	17.2168	19.7147	18.7308	17.7489	14.4074	14.5383	19.3863	19.0335	19.0929	-0.271567	0.0269668	0.223821	-0.030469	0.771876	0.843971
GRMZM2G135978_T01	54.1308	56.8384	56.2634	55.8918	50.5906	53.8428	53.2595	49.2415	53.4433	-0.0797296	0.248638	0.624721	-0.17781	0.0226619	0.0582734
GRMZM2G033612_T02	1.25478	1.22208	1.63185	1.45848	1.40779	2.02124	1.38336	1.89165	1.60753	0.231519	0.331274	0.697577	0.168938	0.469984	0.595298
GRMZM2G098594_T06	7.9956	3.27426	3.85495	4.15295	4.13351	3.16579	4.91862	2.00866	1.69214	-0.41537	0.391956	0.739995	-0.867254	0.0954561	0.179531
GRMZM2G099862_T04	1.89677	0.461164	1.82105	2.5956	1.4677	2.21606	1.22966	1.52112	2.11517	0.583731	0.254609	0.632152	0.143005	0.772735	0.844544
GRMZM2G105335_T02	9.25038	10.8143	7.78085	13.1757	7.99744	5.84454	10.9708	2.57421	12.7474	-0.0589528	0.912992	0.976001	-0.160337	0.766565	0.84004
GRMZM2G023847_T01	75.4621	99.2655	82.4439	73.5172	78.2072	70.8407	71.4353	95.9477	92.6444	-0.228971	0.103764	0.431739	-0.0643745	0.621315	0.726041
GRMZM2G492156_T01	14.1236	13.2354	12.4636	12.4341	13.9281	15.5611	17.6955	16.5763	14.9472	0.0541046	0.622519	0.868029	0.22993	0.0580886	0.12171
GRMZM2G369839_T01	184.103	222.142	211.266	227.572	224.887	197.619	187.1	123.679	162.107	0.0549292	0.723659	0.911435	-0.459736	0.0144218	0.0407014
GRMZM2G136486_T02	3.61845	6.45629	5.60505	3.93047	5.90073	4.01812	3.49683	2.67172	2.51	-0.205202	0.448858	0.776722	-0.928086	0.00658815	0.0220511
GRMZM2G119359_T01	41.7288	43.3724	44.533	42.0981	41.2452	38.5983	36.4093	35.6489	39.3986	-0.107413	0.130386	0.477233	-0.295516	0.0013873	0.00664227
GRMZM5G893117_T01	8.84185	11.5291	11.2574	12.0139	10.4236	10.4958	7.93512	8.77571	8.82731	0.0389019	0.760982	0.926027	-0.388139	0.0126062	0.0366772
GRMZM2G352678_T01	31.8365	36.2244	34.1033	27.192	27.4669	26.9823	23.1713	18.7605	19.9954	-0.343362	0.00518566	0.0883449	-0.798045	1.52e-05	0.000276547
GRMZM5G866053_T01	5.95293	5.41867	6.17265	2.94168	2.30638	2.75181	1.47943	2.10617	2.87663	-1.14824	0.000821035	0.0304433	-1.52708	0.000116759	0.00107353
GRMZM2G033093_T01	3.15155	4.12741	3.47655	3.48552	4.85238	4.74869	5.49503	5.79197	5.83787	0.258619	0.154885	0.513582	0.590723	0.00617338	0.0209749
GRMZM2G020805_T01	1.57577	1.52184	0.96965	1.58208	1.58751	1.53419	2.3056	2.55471	1.91775	0.191803	0.424868	0.763233	0.662707	0.0169276	0.0462608
GRMZM2G107498_T01	14.6197	12.8434	13.9772	14.5353	15.4258	14.0513	18.5025	17.1029	19.7134	0.0677068	0.457678	0.781508	0.34	0.00367705	0.0140343
GRMZM5G848945_T02	113.339	110.08	116.453	95.518	90.6676	89.7868	100.62	103.105	108.945	-0.319286	0.000212819	0.0131618	-0.197751	0.00478684	0.0171704
GRMZM2G029323_T01	33.4414	32.8348	33.2519	24.4233	22.4947	22.9398	42.9611	78.3963	54.3176	-0.529262	0.0156064	0.167336	0.738632	0.00243877	0.0102393
GRMZM2G067743_T03	3.61845	5.02668	4.6354	5.21591	5.96064	4.87045	5.78323	7.27409	6.57113	0.249972	0.154655	0.513397	0.48226	0.0148301	0.0416861
GRMZM2G082940_T01	66.5035	72.2874	67.9465	63.6539	63.7699	61.4407	84.1354	84.8123	92.3624	-0.150051	0.0312298	0.241307	0.260144	0.00169309	0.00774198
GRMZM2G097851_T01	18.4716	24.6492	20.4573	23.5334	23.573	23.4512	39.7717	47.5058	48.6771	0.129449	0.280487	0.654724	1.01619	1.02e-05	0.000214181
GRMZM2G122302_T01	26.117	34.6795	27.3158	41.5048	40.2867	37.4051	67.0739	59.7723	66.1907	0.415508	0.00576979	0.0942116	1.05345	9.33e-06	0.000201115
GRMZM2G005000_T02	3.20991	3.18203	3.52385	2.94168	3.32478	2.82486	2.34403	1.30661	1.12809	-0.145741	0.595886	0.856328	-1.11587	0.00270733	0.0111009
GRMZM2G175406_T01	5.63194	6.68687	5.41585	5.09231	5.96064	6.13677	10.6826	28.2383	15.6805	-0.0670014	0.831025	0.950597	1.53769	0.000754142	0.00417908
